# Supplementary material for: Synergistic effect of collagenase-1 (MMP1), stromelysin-1 (MMP3) and gelatinase-B (MMP9) gene polymorphisms in breast cancer
Source: PLoS One. 2017 Sep 29;12(9):e0184448. doi: 10.1371/journal.pone.0184448 (PMC5621673; doi:10.1371/journal.pone.0184448)
Supplement: S1 File — (XLS) [file pone.0184448.s001.xls]

## Sheet: Controls data 
Gender	Age	Age at menarche	Age at Menopause	Area of Living	Menstrual cycles	Mensuration status	Smoking Habit	MMP-1	MMP-3	MMP-9
Female	46	16	1	1	2	1	1	2G2G	5A5A	CT
Female	56	14	2	2	1	2	1	2G2G	5A6A	TT
Female	39	14	1	2	1	1	1	2G2G	6A6A	TT
Female	39	13	1	1	1	1	1	1G1G	6A6A	TT
Female	58	13	2	2	1	2	1	2G2G	6A6A	CC
Female	52	11	2	1	1	2	2	1G1G	6A6A	CT
Female	47	14	1	2	1	1	1	1G2G	5A5A	CT
Female	54	12	2	2	1	2	1	2G2G	5A6A	CC
Female	38	15	1	1	1	1	1	1G2G	5A5A	TT
Female	40	14	1	1	1	1	1	2G2G	5A6A	TT
Female	39	14	1	2	2	1	1	2G2G	5A6A	CT
Female	40	14	1	1	2	1	1	2G2G	5A6A	CT
Female	44	16	1	1	1	1	1	1G2G	5A6A	CC
Female	57	14	2	2	2	2	1	1G2G	5A5A	CC
Female	40	15	1	1	1	1	2	2G2G	6A6A	CC
Female	38	14	1	1	2	1	1	2G2G	5A5A	TT
Female	44	12	1	1	1	1	1	1G2G	5A6A	CC
Female	38	14	1	1	1	1	1	2G2G	5A6A	TT
Female	43	16	1	1	1	1	1	2G2G	5A6A	TT
Female	38	15	1	2	1	1	2	2G2G	5A6A	CT
Female	39	16	1	1	1	1	1	1G2G	5A5A	CC
Female	40	15	1	1	1	1	1	2G2G	5A6A	CT
Female	39	14	2	2	1	2	2	1G1G	5A5A	CC
Female	54	13	2	1	1	2	1	2G2G	5A5A	CC
Female	43	16	1	2	1	1	1	1G1G	5A5A	CT
Female	46	14	1	1	1	1	1	1G2G	5A6A	CT
Female	39	14	1	1	1	1	1	1G2G	5A6A	CC
Female	38	14	1	2	1	1	1	1G2G	5A5A	CT
Female	52	16	2	1	1	2	1	2G2G	6A6A	CT
Female	54	16	2	1	1	2	1	1G1G	5A5A	CC
Female	38	16	1	1	1	1	1	2G2G	5A5A	CC
Female	39	12	1	1	1	1	1	2G2G	6A6A	CT
Female	55	14	2	1	2	2	1	1G2G	5A5A	CC
Female	54	12	2	2	1	2	2	1G2G	5A6A	CC
Female	40	15	1	1	1	1	1	2G2G	5A6A	CC
Female	49	14	1	1	1	1	1	1G1G	5A5A	CC
Female	37	13	1	1	1	1	1	1G1G	5A5A	TT
Female	35	14	1	1	1	1	1	2G2G	5A5A	TT
Female	38	16	1	1	2	1	1	1G2G	5A5A	CC
Female	37	14	1	2	2	1	1	1G1G	5A6A	TT
Female	38	13	1	2	2	1	1	2G2G	5A6A	CT
Female	46	14	1	1	1	1	1	2G2G	5A6A	CT
Female	38	14	2	2	2	2	1	1G1G	5A6A	TT
Female	39	17	1	2	1	1	1	1G1G	5A6A	CC
Female	54	12	1	1	1	1	1	1G1G	5A6A	CC
Female	40	14	1	1	2	1	1	2G2G	5A6A	CC
Female	56	14	2	2	1	2	2	1G1G	5A6A	CC
Female	53	12	1	1	2	1	1	1G2G	5A5A	CC
Female	38	15	1	1	2	1	1	1G2G	5A5A	CT
Female	35	15	1	1	1	1	1	1G2G	5A5A	CC
Female	52	14	2	2	1	2	1	2G2G	5A5A	CC
Female	38	16	1	1	1	1	1	1G2G	5A5A	CC
Female	39	18	1	1	2	1	1	1G1G	5A5A	CC
Female	40	16	1	1	2	1	1	2G2G	5A5A	CC
Female	38	17	1	1	1	1	1	1G1G	5A6A	TT
Female	43	17	1	1	2	1	1	2G2G	6A6A	TT
Female	40	15	2	1	2	2	1	2G2G	5A6A	CC
Female	39	14	1	1	1	1	1	1G2G	5A6A	TT
Female	40	14	1	1	2	1	1	1G2G	6A6A	CC
Female	46	13	1	2	1	1	1	1G2G	5A5A	CT
Female	40	14	1	2	2	1	1	2G2G	6A6A	CC
Female	45	16	1	1	1	1	1	2G2G	5A5A	TT
Female	40	13	1	1	2	1	1	1G2G	5A6A	CC
Female	49	13	1	1	2	1	1	1G1G	5A6A	CC
Female	59	14	2	2	1	2	1	1G2G	5A5A	CC
Female	40	16	1	1	2	1	1	2G2G	5A6A	CT
Female	40	14	1	1	1	1	1	2G2G	5A6A	TT
Female	49	13	1	1	1	1	1	2G2G	6A6A	CC
Female	55	14	2	2	1	2	1	2G2G	5A6A	TT
Female	56	13	2	2	2	2	1	1G2G	6A6A	CC
Female	39	13	1	2	1	1	1	2G2G	5A5A	CC
Female	59	14	2	1	2	2	1	1G2G	5A6A	CC
Female	40	14	1	1	1	1	1	1G2G	6A6A	CT
Female	54	14	1	1	2	1	1	2G2G	5A6A	CC
Female	40	14	1	2	1	1	1	2G2G	5A5A	CC
Female	53	14	2	1	1	2	1	1G2G	5A6A	CT
Female	40	14	1	1	1	1	1	1G2G	5A6A	CT
Female	39	13	1	1	1	1	2	1G2G	5A6A	CC
Female	38	15	1	1	1	1	1	1G1G	6A6A	CC
Female	57	14	2	1	1	2	1	2G2G	5A5A	CC
Female	40	16	1	1	1	1	1	1G2G	5A6A	CC
Female	40	13	2	2	1	2	2	2G2G	5A6A	CT
Female	37	14	1	1	1	1	1	1G2G	5A5A	CC
Female	59	15	2	1	1	2	1	1G1G	5A5A	CT
Female	58	16	2	1	2	2	1	2G2G	5A6A	TT
Female	42	13	1	1	2	1	1	1G2G	5A6A	TT
Female	40	14	1	1	1	1	1	1G2G	6A6A	CC
Female	39	14	1	1	1	1	1	1G1G	5A5A	CC
Female	40	15	1	1	1	1	1	1G2G	5A6A	CC
Female	40	14	1	1	2	1	1	1G1G	5A6A	CC
Female	53	14	1	1	1	1	1	1G1G	5A6A	CC
Female	40	16	1	1	1	1	1	2G2G	5A6A	CC
Female	40	12	1	1	1	1	1	1G2G	5A6A	CT
Female	49	17	1	1	1	1	1	1G2G	5A6A	CT
Female	45	19	1	1	1	1	1	1G1G	5A5A	CC
Female	40	18	1	1	1	1	1	2G2G	5A6A	TT
Female	46	14	1	1	1	1	1	2G2G	5A5A	TT
Female	39	14	2	2	1	2	1	1G2G	5A6A	TT
Female	47	15	1	1	1	1	1	1G2G	5A5A	TT
Female	32	15	1	2	1	1	1	1G2G	5A6A	CT
Female	40	14	1	1	1	1	1	1G1G	6A6A	TT
Female	47	15	1	1	1	1	1	1G1G	5A6A	TT
Female	48	14	1	1	1	1	1	2G2G	6A6A	CT
Female	38	18	1	1	1	1	1	2G2G	5A6A	TT
Female	56	14	2	1	2	2	1	1G1G	5A6A	CT
Female	46	13	1	1	1	1	1	1G2G	5A5A	CC
Female	40	17	2	2	1	2	1	2G2G	5A5A	CT
Female	40	12	1	1	1	1	1	2G2G	5A5A	CC
Female	55	14	2	2	2	2	1	2G2G	5A6A	CC
Female	57	13	2	1	1	2	1	2G2G	5A6A	CC
Female	40	14	1	1	1	1	1	1G2G	5A5A	CC
Female	56	15	2	1	2	2	1	1G1G	6A6A	CT
Female	40	14	2	2	1	2	1	1G2G	5A5A	CC
Female	55	15	2	2	1	2	1	1G1G	5A5A	CC
Female	53	14	2	2	1	2	1	1G2G	5A5A	CC
Female	58	12	2	1	1	2	1	1G2G	6A6A	TT
Female	40	13	1	2	1	1	1	2G2G	5A6A	CC
Female	44	15	1	1	1	1	1	2G2G	5A6A	CC
Female	43	16	1	1	1	1	1	2G2G	5A5A	TT
Female	48	16	1	1	1	1	1	2G2G	5A5A	CC
Female	40	14	1	1	1	1	1	2G2G	5A6A	CC
Female	49	17	1	1	1	1	1	1G2G	5A5A	TT
Female	48	16	1	1	1	1	1	1G1G	5A5A	TT
Female	40	14	1	1	1	1	1	1G2G	5A6A	CT
Female	55	17	2	2	1	2	2	1G2G	6A6A	CC
Female	40	15	1	1	1	1	1	1G1G	5A6A	TT
Female	40	12	1	1	1	1	1	1G1G	5A6A	CT
Female	58	17	2	2	1	2	1	1G2G	5A6A	CC
Female	40	12	1	1	1	1	1	1G2G	5A5A	CC
Female	45	14	1	1	2	1	1	1G2G	6A6A	CC
Female	56	17	2	2	2	2	1	1G1G	5A6A	CC
Female	57	16	2	1	1	2	1	2G2G	5A6A	CC
Female	55	15	2	2	1	2	1	1G2G	5A6A	CT
Female	50	14	1	1	1	1	1	2G2G	5A6A	CT
Female	54	16	2	2	1	2	1	1G1G	5A6A	CT
Female	55	13	2	2	1	2	1	1G2G	6A6A	CC
Female	40	12	1	1	1	1	1	1G2G	6A6A	TT
Female	47	15	2	1	1	2	1	1G2G	5A6A	TT
Female	40	15	2	1	1	2	1	1G2G	5A6A	CC
Female	50	14	2	1	1	2	1	1G2G	5A6A	CC
Female	46	14	1	1	1	1	1	1G2G	5A6A	CT
Female	55	14	2	2	1	2	2	1G2G	5A5A	CC
Female	43	14	1	1	1	1	1	1G2G	5A6A	CT
Female	45	14	1	1	1	1	1	1G2G	6A6A	TT
Female	45	12	1	2	1	1	2	1G2G	5A6A	CT
Female	45	12	1	1	1	1	1	1G2G	5A5A	CT
Female	55	11	2	2	1	2	1	1G1G	5A6A	TT
Female	47	13	1	1	1	1	1	1G1G	5A6A	CC
Female	49	14	2	2	1	2	1	2G2G	5A6A	CT
Female	40	15	1	1	2	1	2	1G2G	5A6A	CC
Female	42	14	1	1	2	1	1	1G2G	5A6A	TT
Female	45	12	1	1	1	1	1	2G2G	5A5A	CT
Female	40	16	1	1	1	1	1	2G2G	5A6A	CC
Female	46	13	1	1	1	1	1	1G2G	5A6A	CT
Female	47	14	1	1	1	1	1	1G1G	5A5A	CT
Female	40	11	2	2	1	2	1	2G2G	5A5A	CC
Female	49	14	2	1	1	2	1	1G2G	5A6A	CC
Female	46	15	1	1	1	1	1	2G2G	5A5A	CC
Female	49	11	2	2	1	2	1	2G2G	5A6A	CT
Female	40	14	1	1	1	1	2	2G2G	5A5A	CC
Female	41	12	1	1	1	1	1	2G2G	5A6A	CT
Female	48	13	1	1	1	1	1	2G2G	5A6A	CT
Female	41	16	1	2	1	1	1	1G2G	5A6A	CC
Female	40	14	2	1	1	2	1	1G1G	6A6A	TT
Female	40	12	1	2	1	1	1	1G1G	5A6A	CT
Female	49	16	2	1	1	2	1	1G2G	5A6A	CT
Female	48	14	2	2	1	2	1	1G1G	5A6A	CT
Female	45	15	2	1	1	2	2	2G2G	5A5A	CC
Female	40	16	2	2	1	2	1	1G2G	5A6A	CC
Female	40	12	1	1	1	1	1	1G2G	5A5A	CT
Female	44	12	1	1	1	1	1	1G2G	5A6A	CT
Female	41	15	1	2	1	1	1	1G2G	6A6A	CT
Female	40	13	1	1	1	1	1	1G2G	5A6A	CC
Female	43	14	1	1	2	1	1	1G2G	5A6A	CC
Female	56	14	2	2	1	2	1	1G1G	5A6A	CC
Female	50	14	1	1	1	1	1	1G2G	5A6A	CC
Female	53	12	2	1	1	2	1	2G2G	5A6A	CC
Female	56	14	2	1	1	2	1	1G2G	6A6A	CC
Female	46	12	2	1	2	2	1	1G1G	5A6A	CT
Female	42	16	1	1	1	1	1	1G2G	5A6A	CC
Female	46	15	2	1	1	2	1	1G2G	5A6A	CC
Female	53	16	1	2	1	1	1	1G2G	5A6A	CC
Female	48	15	1	1	1	1	1	1G2G	5A6A	CC
Female	44	16	2	2	2	2	2	1G2G	5A6A	CT
Female	51	14	1	1	2	1	1	1G2G	5A6A	CT
Female	50	16	2	1	1	2	1	1G2G	6A6A	CC
Female	44	13	2	2	1	2	2	1G2G	5A6A	CT
Female	54	14	2	1	2	2	1	1G2G	5A5A	CC
Female	42	14	2	1	1	2	1	1G2G	5A6A	CT
Female	58	16	2	1	1	2	1	1G2G	5A6A	TT
Female	40	14	1	1	1	1	1	1G2G	5A5A	CT
Female	48	16	1	2	2	1	2	1G2G	5A6A	CT
Female	46	14	1	1	1	1	1	1G1G	5A6A	TT
Female	47	14	1	1	1	1	1	1G1G	5A6A	CT
Female	64	16	2	2	1	2	1	1G2G	5A6A	CT
Female	46	13	1	1	1	1	1	1G2G	5A6A	TT
Female	53	12	2	2	1	2	1	1G2G	5A6A	TT
Female	44	15	1	1	1	1	1	1G2G	5A6A	CC
Female	46	18	1	2	1	1	1	1G1G	5A6A	TT
Female	44	14	1	1	1	1	1	2G2G	5A6A	CC
Female	47	14	2	2	1	2	2	2G2G	5A6A	CC
Female	52	14	2	2	1	2	1	2G2G	5A6A	CT
Female	51	12	2	2	1	2	2	1G1G	5A6A	CT
Female	52	14	2	2	1	2	1	1G2G	5A6A	CC
Female	45	13	1	2	1	1	1	1G2G	5A6A	CC
Female	48	12	1	1	2	1	1	1G2G	5A6A	CC
Female	47	14	2	2	1	2	1	1G2G	5A6A	CT
Female	52	14	2	1	2	2	1	1G2G	5A6A	CT
Female	47	15	2	2	1	2	1	2G2G	5A6A	CC
Female	46	14	1	1	1	1	1	1G1G	5A6A	CC
Female	54	12	2	2	1	2	1	2G2G	5A6A	CC
Female	49	12	2	2	1	2	1	2G2G	5A6A	CC
Female	47	11	2	2	1	2	1	1G1G	6A6A	CC
Female	43	15	2	2	1	2	1	1G1G	5A6A	CT
Female	52	11	2	2	1	2	1	2G2G	5A5A	CC
Female	45	16	2	2	1	2	1	2G2G	5A6A	CT
Female	46	14	2	1	2	2	1	1G2G	5A5A	CC
Female	52	15	2	2	1	2	1	1G1G	5A5A	CC
Female	52	13	2	1	2	2	1	1G1G	5A5A	CC
Female	47	12	2	1	2	2	1	2G2G	6A6A	CT
Female	52	15	2	2	1	2	1	1G2G	5A6A	CC
Female	48	16	2	2	1	2	1	2G2G	5A6A	CT
Female	41	16	1	2	1	1	1	1G1G	5A6A	CC
Female	46	15	1	2	2	1	1	1G2G	5A5A	CT
Female	41	14	1	1	1	1	1	1G1G	5A6A	CT
Female	46	15	2	2	1	2	1	1G1G	5A5A	CC
Female	47	15	2	2	1	2	2	2G2G	5A6A	CT
Female	46	12	2	1	1	2	1	1G2G	5A6A	CC
Female	52	16	2	2	1	2	1	1G1G	5A5A	CC
Female	47	13	2	2	1	2	1	1G1G	5A6A	CT
Female	51	11	2	2	1	2	1	2G2G	5A6A	CT
Female	50	14	2	2	1	2	1	2G2G	5A6A	CC
Female	53	15	2	1	1	2	1	1G1G	5A5A	CC
Female	44	14	1	1	2	1	1	2G2G	5A6A	CT
Female	46	14	1	1	1	1	1	1G2G	5A5A	CT
Female	51	13	2	2	1	2	1	2G2G	5A6A	CC
Female	49	13	2	2	1	2	1	2G2G	5A5A	CT
Female	40	14	2	1	2	2	1	1G1G	6A6A	CT
Female	46	14	2	2	1	2	2	2G2G	5A6A	CC
Female	45	16	2	2	1	2	1	2G2G	6A6A	CC
Female	47	14	2	2	1	2	2	1G1G	5A6A	CT
Female	44	16	1	1	1	1	1	1G2G	5A5A	CT
Female	50	13	2	1	1	2	1	2G2G	6A6A	CC
Female	46	11	2	2	1	2	2	2G2G	5A6A	CC
Female	51	12	2	2	1	2	1	2G2G	6A6A	CT
Female	48	13	2	2	1	2	1	2G2G	5A5A	CT
Female	52	13	2	1	1	2	1	1G2G	5A6A	CC
Female	52	12	2	2	1	2	1	1G2G	5A6A	CC
Female	41	15	2	2	1	2	1	1G2G	5A6A	CC
Female	47	15	2	2	1	2	2	2G2G	5A5A	CT
Female	44	14	2	2	1	2	1	1G2G	5A5A	CT
Female	50	15	2	2	1	2	1	1G1G	5A6A	CC
Female	47	12	1	2	1	1	1	1G1G	5A5A	CC
Female	51	14	2	1	1	2	1	1G2G	5A6A	CT
Female	44	13	2	2	1	2	1	2G2G	5A5A	CT
Female	51	12	2	1	1	2	1	2G2G	5A5A	CC
Female	49	13	1	1	1	1	1	1G2G	5A6A	CC
Female	45	13	1	2	1	1	1	2G2G	5A6A	CC
Female	53	13	2	2	1	2	1	1G1G	6A6A	CT
Female	50	12	2	2	1	2	1	1G2G	5A5A	CT
Female	47	11	2	2	1	2	2	1G2G	5A6A	CC
Female	44	14	1	1	1	1	1	2G2G	6A6A	CC
Female	47	12	2	2	1	2	1	1G1G	5A5A	CC
Female	46	13	1	2	1	1	1	1G2G	5A6A	CT
Female	45	13	1	1	1	1	1	2G2G	6A6A	CT
Female	55	14	2	2	2	2	1	1G1G	5A6A	TT
Female	52	13	2	2	2	2	1	1G2G	5A6A	CC
Female	48	12	2	1	1	2	1	2G2G	6A6A	CT
Female	46	12	1	2	1	1	1	2G2G	6A6A	CC
Female	44	13	2	2	1	2	1	1G1G	5A6A	TT
Female	53	15	2	1	1	2	1	1G1G	5A6A	CT
Female	52	12	2	2	1	2	1	1G1G	5A6A	CT
Female	48	13	2	2	1	2	1	2G2G	5A6A	TT
Female	46	11	2	2	1	2	1	2G2G	5A5A	CT
Female	51	13	2	2	1	2	1	2G2G	5A6A	CC
Female	49	14	2	2	1	2	1	1G2G	5A5A	CC
Female	48	13	2	2	1	2	1	2G2G	5A6A	CC
Female	45	14	1	2	1	1	1	2G2G	6A6A	CT
Female	46	13	2	2	2	2	1	2G2G	5A5A	CT
Female	44	15	1	1	2	1	1	1G2G	5A5A	CC
Female	44	12	2	2	1	2	1	1G2G	5A6A	CC
Female	50	16	2	2	2	2	1	1G2G	5A5A	CC
Female	46	15	2	2	1	2	1	1G2G	5A6A	TT
Female	52	11	2	1	1	2	1	2G2G	5A5A	CT
Female	53	12	2	2	1	2	1	1G2G	5A6A	CT
Female	47	13	1	1	1	1	1	2G2G	5A6A	CC
Female	51	12	2	1	1	2	1	1G1G	5A6A	CC
Female	49	14	2	1	1	2	1	1G1G	5A6A	CC
Female	47	12	1	1	1	1	1	2G2G	5A6A	CC
Female	54	13	2	2	1	2	1	2G2G	5A6A	CT
Female	46	14	1	1	1	1	1	1G2G	5A6A	CT
Female	49	16	2	2	1	2	1	1G2G	5A6A	CC
Female	46	15	2	2	1	2	2	2G2G	5A6A	CC
Female	61	14	2	2	1	2	1	2G2G	5A5A	CC
Female	52	13	2	2	1	2	1	2G2G	5A5A	CT
Female	47	14	2	2	1	2	1	2G2G	5A5A	CT
Female	48	14	1	2	1	1	1	2G2G	5A5A	CC
Female	46	12	2	2	1	2	2	1G2G	5A6A	TT
Female	45	12	1	1	1	1	1	2G2G	5A6A	TT
Female	42	13	1	2	1	1	1	1G2G	6A6A	CC
			1=<48 Pre menopasual	1= Rural	1=Regular	1=Pre-menopausal	1=Non-Smoker
			2=>48 Post menopasal	2= Urban	2=Irregular	2=Post-menopausal	2=Smoker

## Sheet: BC data
Gender	Age	Age at Menarche	Age at menopause	Area of Living	Menstrual cycles	Mensuration status	Smoking Habit	Stage of the cancer	ER STATUS	PR STATUS	Her2NEW	Triple-ve status	Histological subtype	Lymph nodal Status	METASTASIS	MMP1-1607 (1G2G)	MMP3-1171(5A6A)	MMP9-1562 (CT)
Female	42	13	1	1	1	1	2	1	2	1	2	2	1	2	2	2G2G	5A6A	TT
Female	70	14	2	1	1	2	1	2	1	2	1	1	1	2	2	2G2G	5A6A	CT
Female	61	12	2	2	1	2	1	1	1	1	NA	NA	2	2	1	1G2G	6A6A	CT
Female	45	13	1	1	1	1	1	1	1	1	NA	NA	1	1	1	1G1G	5A6A	CT
Female	46	11	1	2	1	1	1	1	1	1	NA	NA	1	1	1	1G2G	5A6A	TT
Female	43	14	2	1	1	2	2	2	1	1	NA	NA	2	2	2	1G1G	5A6A	CC
Female	46	13	1	2	1	1	1	2	1	1	1	1	2	2	2	2G2G	6A6A	CC
Female	55	14	2	1	2	2	1	2	2	2	2	2	1	2	2	1G2G	6A6A	CC
Female	40	13	1	1	1	1	1	2	1	1	1	1	1	2	2	1G2G	6A6A	CC
Female	45	15	1	1	2	1	1	2	1	1	2	1	2	2	2	2G2G	5A6A	CT
Female	45	13	1	2	2	1	1	2	1	1	NA	NA	1	2	2	1G2G	5A6A	CC
Female	37	15	1	1	2	1	1	1	2	2	NA	NA	1	2	1	2G2G	5A6A	CT
Female	42	13	1	1	1	1	1	1	2	2	2	2	1	2	1	1G1G	6A6A	CC
Female	50	12	2	2	2	2	1	1	2	2	2	2	1	1	1	2G2G	6A6A	CT
Female	34	16	1	1	2	1	2	2	2	2	1	1	1	2	2	1G1G	5A6A	TT
Female	38	13	1	1	2	1	1	1	1	1	NA	NA	1	2	1	1G2G	5A6A	CT
Female	46	12	1	1	1	1	1	1	2	2	2	2	1	2	1	1G2G	5A6A	CC
Female	45	15	1	1	1	1	1	1	2	2	2	2	1	2	1	1G2G	5A6A	CC
Female	46	14	1	1	1	1	1	2	2	2	2	2	1	2	2	1G2G	5A6A	CC
Female	66	13	2	2	1	2	1	2	1	1	1	1	1	2	2	1G2G	5A6A	TT
Female	34	12	1	1	1	1	2	2	1	2	2	1	1	2	2	1G2G	5A6A	CT
Female	44	14	1	1	1	1	1	1	2	2	2	2	1	1	1	2G2G	5A6A	CC
Female	57	13	2	1	1	2	2	1	1	1	NA	NA	1	2	1	1G2G	5A6A	CT
Female	47	12	1	1	2	1	1	1	2	2	NA	NA	2	1	1	1G2G	5A6A	CC
Female	55	14	1	2	1	1	1	2	2	2	1	1	2	2	2	2G2G	5A6A	CT
Female	49	12	1	1	1	1	1	1	2	2	2	2	2	2	1	1G2G	5A6A	CT
Female	40	15	1	1	1	1	1	1	1	1	NA	NA	2	2	1	2G2G	5A6A	CC
Female	48	12	1	2	1	1	1	1	2	2	2	2	2	2	1	1G1G	5A6A	CC
Female	53	13	2	1	2	2	1	2	1	1	2	1	2	2	2	1G2G	5A6A	CT
Female	46	14	2	2	1	2	1	1	1	1	NA	NA	2	2	1	2G2G	5A6A	CT
Female	39	13	1	1	1	1	2	1	1	1	NA	NA	2	1	1	1G2G	5A6A	CC
Female	42	12	1	1	1	1	1	2	1	1	NA	NA	1	2	2	2G2G	5A6A	TT
Female	45	13	1	1	2	1	1	2	2	2	1	1	1	2	2	1G2G	5A5A	CT
Female	67	14	2	2	2	2	1	1	2	2	NA	NA	1	2	1	2G2G	5A6A	CT
Female	50	11	1	1	1	1	2	1	2	2	NA	NA	1	2	1	1G2G	5A5A	CC
Female	43	12	1	1	1	1	1	1	1	1	2	1	1	2	1	1G2G	6A6A	CC
Female	44	12	1	1	1	1	1	1	2	1	1	1	1	1	1	1G1G	5A6A	TT
Female	40	11	1	1	1	1	1	1	1	2	NA	NA	1	1	1	1G2G	6A6A	TT
Female	52	13	1	1	2	1	1	2	2	2	2	2	1	2	2	1G2G	5A6A	CC
Female	50	12	1	2	2	1	1	1	1	1	1	1	1	2	1	2G2G	5A5A	CT
Female	52	11	1	2	1	1	1	1	1	1	NA	NA	2	1	1	1G2G	5A5A	CC
Female	45	12	1	1	1	1	1	2	2	2	2	2	1	2	2	2G2G	5A5A	CC
Female	57	11	2	2	1	2	1	1	1	1	NA	NA	2	1	1	2G2G	5A5A	CC
Female	62	16	2	1	1	2	1	1	1	1	NA	NA	2	2	1	1G1G	5A5A	TT
Female	35	12	1	1	1	1	1	2	1	1	1	1	1	2	2	2G2G	5A5A	TT
Female	35	12	1	1	2	1	1	1	2	2	2	2	1	2	1	1G2G	5A6A	CT
Female	70	12	2	2	2	2	2	2	1	2	1	1	1	1	2	1G2G	5A5A	CC
Female	40	13	1	1	2	1	1	2	1	1	NA	NA	1	2	2	1G2G	5A5A	CC
Female	41	15	1	1	1	1	1	1	2	2	2	2	1	2	1	1G2G	5A6A	CC
Female	40	14	1	1	1	1	1	2	2	2	NA	NA	1	2	2	1G2G	5A6A	CT
Female	50	14	2	2	1	2	1	1	1	1	NA	NA	2	2	1	2G2G	5A6A	CT
Female	41	13	1	1	1	1	1	1	1	1	NA	NA	1	2	1	1G2G	5A6A	CT
Female	45	14	1	1	2	1	1	2	1	1	2	1	1	2	2	1G1G	5A5A	CT
Female	40	13	1	1	1	1	1	2	2	2	2	2	1	2	2	1G1G	5A5A	TT
Female	43	13	1	1	1	1	1	1	1	1	2	1	1	2	1	1G1G	5A5A	TT
Female	38	13	1	1	1	1	1	2	1	1	1	1	1	2	2	2G2G	5A6A	CC
Female	52	14	2	1	2	2	1	1	1	1	2	1	2	2	1	1G2G	5A5A	CT
Female	39	13	1	1	1	1	1	1	2	2	2	2	1	2	1	2G2G	5A6A	CT
Female	42	14	1	1	1	1	1	1	1	1	NA	NA	1	2	1	2G2G	5A6A	CC
Female	49	13	1	2	1	1	1	1	2	2	2	2	1	2	1	2G2G	5A5A	CT
Female	53	14	1	2	2	1	1	2	1	1	NA	NA	2	2	2	2G2G	5A5A	CT
Female	33	13	1	1	1	1	1	2	1	1	NA	NA	2	2	2	1G2G	5A6A	CC
Female	35	12	1	1	1	1	1	1	1	1	1	1	1	2	1	1G1G	5A6A	CC
Female	40	12	1	1	2	1	1	1	2	2	2	2	2	2	1	2G2G	5A5A	TT
Female	62	14	2	2	1	2	1	1	2	2	1	1	1	1	1	2G2G	6A6A	TT
Female	39	14	1	1	1	1	1	1	1	1	1	1	2	2	1	2G2G	5A6A	CT
Female	41	14	1	1	1	1	1	1	1	1	1	1	2	2	1	2G2G	5A5A	CC
Female	38	13	1	1	1	1	1	1	2	2	1	1	1	1	1	2G2G	5A6A	CC
Female	62	14	2	1	1	2	1	1	1	1	1	1	1	1	1	2G2G	5A6A	CC
Female	54	13	2	1	1	2	1	2	2	2	2	2	1	2	2	2G2G	5A6A	CC
Female	50	15	1	2	1	1	2	2	2	2	1	1	2	2	2	2G2G	6A6A	CT
Female	46	14	2	1	2	2	1	1	2	2	2	2	1	1	1	2G2G	5A6A	CT
Female	43	13	1	1	1	1	1	2	2	2	1	1	2	2	1	2G2G	5A6A	CC
Female	47	13	1	1	2	1	1	1	2	2	1	1	1	2	1	2G2G	5A6A	CT
Female	75	12	2	1	1	2	1	1	2	2	2	2	1	2	1	2G2G	5A6A	CC
Female	32	13	1	1	1	1	1	1	1	1	1	1	2	2	1	1G1G	5A6A	CT
Female	53	12	1	1	1	1	2	1	2	2	2	2	1	1	1	1G1G	5A6A	CC
Female	30	13	1	1	1	1	2	2	2	2	1	1	1	2	2	1G2G	5A6A	CT
Female	35	14	1	1	1	1	1	1	1	1	1	1	2	2	1	2G2G	5A5A	TT
Female	40	12	1	1	1	1	1	1	2	2	1	1	2	2	1	2G2G	5A5A	CT
Female	35	13	1	1	2	1	1	1	1	1	1	1	2	2	1	2G2G	5A6A	CT
Female	68	14	2	1	1	2	2	1	1	1	1	1	2	2	1	2G2G	5A6A	TT
Female	41	13	1	1	1	1	1	2	1	1	2	1	1	2	2	2G2G	5A6A	CC
Female	35	13	1	1	1	1	1	2	2	2	2	2	1	2	2	2G2G	5A6A	TT
Female	41	14	1	1	2	1	2	2	1	1	1	1	2	1	2	2G2G	6A6A	CT
Female	35	14	1	1	2	1	1	2	1	1	1	1	2	2	2	2G2G	5A6A	TT
Female	40	15	1	1	1	1	1	1	1	1	1	1	2	1	1	2G2G	5A6A	CC
Female	40	15	1	1	1	1	1	1	1	1	1	1	2	2	1	2G2G	6A6A	CC
Female	40	15	1	1	1	1	1	2	1	1	1	1	2	2	2	2G2G	6A6A	TT
Female	40	14	1	1	2	1	1	1	1	1	2	1	1	2	1	2G2G	5A6A	TT
Female	40	16	1	1	1	1	1	2	1	1	1	1	2	2	2	1G1G	6A6A	CT
Female	40	16	1	1	1	1	1	1	1	2	1	1	1	2	1	2G2G	5A6A	CC
Female	26	14	1	1	1	1	1	1	1	1	1	1	2	2	1	2G2G	5A6A	CC
Female	40	15	1	1	1	1	1	1	2	2	1	1	1	2	1	2G2G	5A6A	CC
Female	37	14	1	1	1	1	1	2	2	1	1	1	1	2	2	2G2G	5A6A	CT
Female	40	15	1	1	1	1	1	1	1	2	1	1	2	2	1	2G2G	5A6A	CC
Female	40	14	1	1	1	1	1	1	1	1	1	1	1	1	1	1G2G	5A6A	CT
Female	62	12	2	2	1	2	2	1	1	1	1	1	1	1	1	2G2G	5A5A	CC
Female	35	13	1	1	1	1	1	2	1	1	1	1	1	2	2	1G2G	5A6A	CT
Female	45	11	1	2	1	1	1	1	1	1	1	1	1	1	1	1G1G	5A6A	CT
Female	35	13	1	1	1	1	2	2	1	1	1	1	1	2	2	2G2G	5A6A	CT
Female	26	13	1	1	1	1	1	1	1	1	1	1	1	1	1	2G2G	5A6A	CC
Female	42	13	1	1	1	1	1	1	2	2	1	1	1	1	1	2G2G	5A6A	CT
Female	43	12	1	1	1	1	1	1	1	1	1	1	1	2	1	2G2G	5A6A	CC
Female	35	14	1	1	2	1	1	1	1	1	2	1	1	2	1	2G2G	6A6A	CT
Female	40	14	1	1	2	1	1	2	2	2	1	1	1	2	1	2G2G	5A5A	TT
Female	68	14	2	2	1	2	1	1	2	2	2	2	2	1	1	1G2G	5A6A	CC
Female	38	16	1	1	1	1	1	2	2	2	1	1	2	2	1	2G2G	5A6A	CC
Female	48	16	2	2	2	2	1	1	1	1	1	1	1	2	1	2G2G	5A6A	CT
Female	39	16	1	1	1	1	2	1	1	1	1	1	1	2	1	1G2G	5A6A	CC
Female	40	12	1	1	1	1	1	1	1	1	1	1	1	1	1	2G2G	5A5A	CC
Female	47	14	2	1	2	2	2	1	2	2	2	2	1	1	1	1G1G	5A6A	CT
Female	60	14	2	2	1	2	1	1	2	2	1	1	1	2	1	2G2G	5A5A	CC
Female	54	15	2	2	1	2	1	1	1	1	1	1	1	2	1	2G2G	5A6A	CT
Female	69	11	2	2	1	2	1	2	1	1	2	1	1	2	2	2G2G	5A6A	CC
Female	44	14	1	1	1	1	1	1	1	1	2	1	1	2	1	1G2G	5A6A	CC
Female	45	13	1	2	1	1	2	1	2	2	1	1	1	1	1	2G2G	5A6A	CT
Female	40	15	1	1	1	1	2	1	2	2	1	1	1	2	1	1G2G	5A6A	TT
Female	49	15	1	1	1	1	1	1	2	2	1	1	1	2	1	2G2G	5A5A	TT
Female	36	12	1	1	1	1	1	1	2	2	1	1	1	1	1	2G2G	5A5A	CT
Female	36	15	1	1	1	1	2	1	1	1	1	1	2	1	1	2G2G	5A5A	CC
Female	40	14	1	1	1	1	1	2	2	2	2	2	1	1	1	2G2G	5A5A	CC
Female	32	14	1	1	1	1	2	1	1	1	1	1	1	2	1	2G2G	6A6A	CC
Female	30	15	1	1	1	1	1	2	2	2	2	2	2	2	2	2G2G	5A6A	CT
Female	62	15	2	1	1	2	2	2	1	1	1	1	1	1	2	2G2G	6A6A	CT
Female	36	14	1	1	2	1	1	2	1	1	1	1	1	2	1	2G2G	5A6A	CT
Female	32	11	1	1	1	1	2	1	1	1	2	1	1	2	1	2G2G	6A6A	CT
Female	48	12	2	2	1	2	1	2	1	1	1	1	1	2	1	2G2G	5A6A	TT
Female	40	15	1	1	1	1	1	1	2	1	2	1	1	1	1	2G2G	5A6A	CC
Female	46	14	1	1	2	1	1	2	1	1	1	1	1	1	1	2G2G	5A5A	CT
Female	55	13	2	2	2	2	1	2	1	1	1	1	2	2	2	1G2G	5A6A	TT
Female	45	12	2	1	1	2	1	1	2	2	1	1	1	2	1	2G2G	5A6A	CT
Female	63	11	2	2	1	2	1	1	1	1	2	1	1	2	1	2G2G	5A6A	CC
Female	56	14	1	1	1	1	1	2	2	2	2	2	1	2	2	1G1G	5A6A	TT
Female	65	11	2	2	1	2	1	2	1	1	1	1	1	2	1	2G2G	5A6A	CC
Female	56	14	2	1	1	2	1	2	1	2	2	1	1	2	2	2G2G	5A6A	CC
Female	40	12	1	1	1	1	1	2	1	1	1	1	1	2	2	2G2G	6A6A	CC
Female	40	13	1	1	2	1	1	1	2	2	1	1	1	2	1	2G2G	5A6A	CT
Female	44	12	2	1	1	2	1	2	2	2	1	1	1	2	2	2G2G	5A6A	CT
Female	36	14	1	1	1	1	1	2	1	1	1	1	2	1	2	2G2G	5A6A	CC
Female	40	11	1	1	1	1	1	2	1	1	1	1	2	2	1	2G2G	5A6A	CC
Female	58	13	2	2	1	2	2	2	2	2	2	2	2	2	2	2G2G	5A6A	CC
Female	30	12	1	1	1	1	1	1	2	2	1	1	1	2	1	2G2G	5A6A	CC
Female	40	12	1	1	1	1	1	1	2	2	2	2	1	1	1	2G2G	5A6A	CT
Female	32	11	1	1	1	1	2	1	2	2	1	1	1	1	1	2G2G	6A6A	CT
Female	40	12	1	1	2	1	1	1	2	2	1	1	1	2	1	2G2G	5A6A	CC
Female	45	11	2	2	1	2	1	2	2	2	1	1	1	2	2	2G2G	5A5A	CT
Female	46	12	1	1	1	1	2	1	1	1	1	1	2	2	1	2G2G	5A5A	CC
Female	58	13	2	2	1	2	1	1	1	1	1	1	1	2	1	2G2G	5A5A	CC
Female	48	11	1	1	2	1	2	2	1	1	1	1	1	1	1	2G2G	5A5A	TT
Female	44	12	1	1	2	1	1	1	2	2	2	2	1	2	2	2G2G	6A6A	CC
Female	42	11	1	1	1	1	1	2	1	2	1	1	1	2	1	2G2G	5A6A	CC
Female	20	11	1	1	1	1	1	2	2	2	1	1	1	2	2	2G2G	5A6A	CT
Female	45	15	1	1	1	1	1	1	2	2	1	1	1	2	1	2G2G	6A6A	TT
Female	40	14	1	1	1	1	1	1	2	2	1	1	1	2	1	1G2G	5A6A	CT
Female	62	12	2	1	1	2	1	1	2	2	1	1	1	2	1	1G2G	5A6A	TT
Female	40	12	1	1	1	1	2	1	2	2	1	1	1	2	1	2G2G	5A6A	CT
Female	36	11	1	1	1	1	1	1	2	2	1	1	1	2	1	1G2G	5A6A	TT
Female	52	13	2	2	1	2	1	2	2	2	1	1	1	2	2	2G2G	5A6A	TT
Female	45	13	1	1	1	1	2	2	1	1	2	1	1	2	2	1G2G	5A6A	CT
Female	40	13	1	1	1	1	1	2	1	1	1	1	1	2	2	2G2G	5A6A	CT
Female	26	12	1	1	1	1	2	1	1	1	2	1	1	1	1	2G2G	5A6A	CC
Female	47	15	1	2	1	1	1	1	2	2	2	2	1	2	1	2G2G	5A5A	CC
Female	55	15	2	1	1	2	1	2	2	2	2	2	2	2	1	1G2G	5A6A	CC
Female	45	14	1	2	1	1	1	1	1	1	1	1	1	2	1	1G1G	5A6A	CC
Female	28	12	1	1	1	1	2	1	2	2	1	1	2	2	1	2G2G	5A6A	TT
Female	48	13	2	2	2	2	1	1	1	1	1	1	2	2	1	2G2G	6A6A	TT
Female	48	12	2	1	1	2	2	2	1	1	1	1	1	1	2	2G2G	5A5A	CT
Female	50	14	2	2	1	2	1	2	2	2	1	1	1	2	1	2G2G	5A5A	CC
Female	40	12	1	1	1	1	1	1	2	2	1	1	1	1	1	2G2G	5A5A	CC
Female	40	12	1	1	1	1	2	2	1	1	1	1	1	1	1	2G2G	5A5A	CC
Female	45	11	1	2	1	1	1	2	1	1	2	1	1	2	2	2G2G	5A5A	CT
Female	42	13	1	1	1	1	1	2	2	2	2	2	2	1	2	2G2G	5A5A	CC
Female	37	14	1	1	2	1	1	2	1	1	1	1	1	1	1	2G2G	5A5A	CC
Female	52	15	2	1	1	2	2	1	1	1	1	1	2	1	2	2G2G	6A6A	TT
Female	43	14	1	1	1	1	1	1	1	1	1	1	2	2	1	2G2G	6A6A	CT
Female	36	15	1	1	1	1	1	1	1	1	1	1	1	1	1	2G2G	5A5A	TT
Female	38	13	1	1	1	1	1	2	1	1	1	1	1	2	2	2G2G	5A6A	CC
Female	48	13	2	1	2	2	2	1	2	2	2	2	1	1	1	2G2G	5A6A	CT
Female	29	14	1	1	1	1	1	1	2	2	1	1	1	2	1	2G2G	5A6A	CT
Female	47	11	2	1	1	2	1	2	1	1	1	1	1	2	2	2G2G	5A5A	CT
Female	47	14	1	2	2	1	1	1	2	2	2	2	1	1	1	2G2G	5A6A	CT
Female	42	13	1	1	1	1	1	1	1	1	1	1	1	1	1	2G2G	5A5A	CT
Female	62	11	2	2	2	2	2	1	2	2	1	1	1	2	1	2G2G	5A6A	TT
Female	36	14	1	1	2	1	1	2	1	2	1	1	1	2	2	2G2G	5A6A	CT
Female	40	12	1	1	1	1	1	1	1	1	1	1	1	1	1	2G2G	5A6A	CT
Female	60	13	2	2	1	2	2	2	1	2	1	1	1	2	1	2G2G	5A6A	CC
Female	42	12	1	1	2	1	1	1	1	1	1	1	1	1	1	2G2G	5A6A	CC
Female	44	14	2	1	1	2	1	2	1	2	1	1	1	2	2	1G2G	5A6A	CC
Female	48	12	1	1	1	1	2	1	1	2	1	1	1	1	1	1G1G	5A5A	CC
Female	40	11	1	1	1	1	1	1	1	1	1	1	2	2	1	1G2G	5A6A	CC
Female	45	14	1	1	2	1	2	1	1	1	1	1	1	1	1	1G2G	5A5A	CC
Female	40	15	1	1	1	1	1	2	1	1	1	1	1	2	2	2G2G	5A6A	CT
Female	40	12	1	1	1	1	1	1	1	2	1	1	1	2	1	2G2G	5A6A	CT
Female	70	12	2	2	1	2	1	1	1	1	1	1	1	2	1	1G2G	6A6A	CT
Female	54	12	1	1	1	1	1	2	1	1	2	1	1	2	2	1G2G	5A6A	CT
Female	60	13	2	2	1	2	1	1	1	1	1	1	1	2	1	1G2G	6A6A	CC
Female	46	13	1	1	1	1	1	1	1	2	1	1	1	2	1	2G2G	5A6A	CC
Female	37	14	1	1	1	1	1	2	1	2	1	1	1	2	2	1G2G	5A6A	CC
Female	45	12	1	1	1	1	1	1	1	1	1	1	1	2	1	1G2G	5A6A	CC
Female	46	14	1	2	1	1	2	1	2	2	2	2	1	1	1	1G2G	6A6A	CT
Female	56	12	2	2	2	2	1	2	1	1	2	1	1	2	2	2G2G	5A6A	CT
Female	60	11	2	2	1	2	2	2	1	1	1	1	1	2	2	2G2G	5A5A	CC
Female	62	12	2	2	1	2	1	1	1	1	2	1	1	2	1	2G2G	5A6A	CC
Female	47	12	1	2	1	1	1	1	2	2	2	2	1	2	1	2G2G	5A5A	CT
Female	45	12	1	1	2	1	1	1	1	1	2	1	1	2	1	1G2G	5A6A	CT
Female	57	13	2	2	1	2	1	2	2	2	1	1	1	2	2	1G2G	5A6A	CC
Female	47	11	2	1	2	2	1	1	1	1	2	1	1	1	1	1G2G	5A6A	CC
Female	58	12	2	2	1	2	1	2	1	2	2	1	1	2	2	1G2G	5A6A	CC
Female	46	14	1	1	1	1	1	1	1	1	2	1	1	2	1	1G2G	5A6A	CT
Female	58	12	2	2	2	2	1	1	1	1	2	1	1	2	1	1G2G	5A6A	CT
Female	85	12	2	2	1	2	1	2	2	2	1	1	1	2	2	1G1G	5A6A	CT
Female	56	11	2	2	1	2	1	1	2	1	1	1	1	2	1	1G2G	5A6A	CC
Female	49	15	2	2	1	2	1	1	1	1	2	1	1	2	1	1G2G	5A6A	CC
Female	54	11	2	2	1	2	1	2	1	1	1	1	1	2	2	1G2G	5A6A	CC
Female	45	13	2	2	1	2	1	1	1	1	2	1	1	2	1	1G2G	6A6A	CT
Female	45	14	2	1	2	2	1	1	1	1	1	1	1	2	1	2G2G	6A6A	CT
Female	80	15	2	2	1	2	1	2	1	1	1	1	1	2	2	1G2G	5A6A	TT
Female	47	13	2	1	2	2	1	1	2	2	2	2	1	2	1	2G2G	5A6A	CC
Female	45	12	2	1	2	2	1	2	1	1	2	1	1	2	2	1G2G	6A6A	CT
Female	65	15	2	2	1	2	1	2	1	1	2	1	1	2	2	2G2G	6A6A	CC
Female	58	12	2	2	1	2	1	2	1	1	1	1	1	2	2	2G2G	5A6A	CC
Female	48	13	1	2	2	1	1	1	1	1	1	1	1	2	1	2G2G	5A6A	CC
Female	48	15	1	2	2	1	1	1	1	1	2	1	1	1	1	1G2G	5A6A	CT
Female	50	14	1	1	1	1	2	1	2	2	1	1	1	2	1	2G2G	6A6A	CT
Female	55	12	2	2	1	2	1	1	1	1	1	1	1	2	2	2G2G	5A6A	TT
Female	52	12	2	1	1	2	2	1	2	2	2	2	1	1	1	2G2G	6A6A	CC
Female	45	11	2	1	1	2	1	2	1	1	2	1	1	2	2	1G1G	5A6A	TT
Female	80	13	2	2	1	2	1	1	1	1	1	1	1	2	2	1G2G	5A6A	CC
Female	56	13	2	2	1	2	1	1	1	1	1	1	1	2	1	2G2G	6A6A	TT
Female	55	13	2	2	1	2	1	2	2	2	1	1	1	2	2	2G2G	5A5A	CC
Female	48	13	1	2	1	1	1	1	2	2	2	2	1	2	2	2G2G	6A6A	TT
Female	50	11	2	1	1	2	1	1	1	1	1	1	1	2	1	2G2G	5A6A	TT
Female	32	14	1	1	2	1	2	1	2	2	2	2	1	2	1	2G2G	6A6A	TT
Female	40	14	1	1	1	1	2	1	2	2	1	1	1	2	2	1G2G	6A6A	CT
Female	53	13	2	2	1	2	1	1	2	2	1	1	1	1	1	1G2G	5A5A	CC
Female	74	13	2	2	1	2	1	1	1	1	2	1	1	2	1	1G2G	5A6A	CC
Female	48	14	2	1	2	2	1	1	1	1	1	1	1	2	1	1G2G	5A6A	TT
Female	60	14	2	2	1	2	2	2	2	1	1	1	1	2	2	1G2G	5A5A	CT
Female	70	13	2	2	1	2	1	1	1	1	1	1	1	2	1	1G1G	5A6A	TT
Female	55	14	2	2	1	2	2	2	1	1	1	1	1	1	2	1G2G	6A6A	TT
Female	48	13	1	1	1	1	1	2	1	1	2	1	1	2	2	1G2G	5A6A	TT
Female	45	13	1	1	1	1	1	2	1	2	1	1	1	2	2	2G2G	5A6A	TT
Female	58	14	2	2	1	2	2	1	1	1	1	1	1	2	1	1G2G	6A6A	TT
Female	60	12	2	2	1	2	1	1	1	1	1	1	1	2	1	1G2G	6A6A	TT
Female	66	13	2	2	1	2	1	1	2	2	1	1	1	2	1	1G2G	5A6A	CC
Female	54	13	2	1	1	2	1	2	1	1	2	1	1	2	2	2G2G	5A6A	CT
Female	60	12	2	2	1	2	1	1	1	1	1	1	1	2	2	2G2G	5A5A	TT
Female	50	15	2	2	1	2	1	1	2	2	2	2	1	2	2	2G2G	5A6A	CC
Female	65	11	2	2	1	2	2	1	1	1	1	1	1	2	1	1G2G	5A6A	CC
Female	52	14	2	2	1	2	1	1	2	1	1	1	1	2	2	2G2G	5A6A	CC
Female	62	15	2	2	1	2	1	1	2	2	2	2	1	2	1	1G2G	6A6A	TT
Female	45	12	1	2	1	1	1	1	1	1	2	1	1	1	1	1G2G	5A6A	CT
Female	44	14	2	1	1	2	1	1	2	2	1	1	1	2	1	1G2G	5A6A	TT
Female	52	13	2	1	1	2	1	1	1	1	2	1	1	2	1	2G2G	5A6A	CT
Female	54	12	2	1	1	2	1	1	1	1	2	1	1	2	1	1G1G	5A6A	TT
Female	40	13	1	1	1	1	1	1	1	1	2	1	1	2	1	1G2G	5A6A	CC
Female	50	16	1	2	1	1	1	1	2	1	2	1	1	2	1	1G2G	6A6A	CC
Female	49	13	2	2	1	2	1	1	2	2	2	2	1	1	2	1G2G	5A6A	TT
Female	45	12	2	2	1	2	1	1	1	1	1	1	1	2	1	1G2G	5A6A	CC
Female	55	11	2	2	1	2	2	1	1	1	2	1	1	2	1	1G2G	5A6A	CC
Female	48	14	1	1	1	1	1	2	1	1	1	1	1	2	2	1G1G	5A6A	TT
Female	64	12	2	2	1	2	1	1	2	2	2	2	1	1	1	1G2G	5A6A	CC
Female	42	13	1	2	1	1	1	1	2	2	2	2	1	1	1	1G2G	5A6A	CT
Female	45	13	1	1	2	1	2	1	2	2	2	2	1	2	1	1G2G	5A6A	CT
Female	68	14	2	2	2	2	1	1	2	2	2	2	1	1	1	1G2G	5A6A	CC
Female	63	13	2	2	2	2	1	1	1	1	1	1	1	2	1	1G2G	5A6A	CT
Female	24	12	1	1	1	1	1	1	2	2	1	1	1	1	1	1G2G	5A6A	TT
Female	52	12	1	2	1	1	2	2	1	1	2	1	1	2	2	2G2G	5A6A	TT
Female	55	13	2	1	1	2	1	1	2	2	2	2	1	2	1	2G2G	6A6A	CT
Female	53	12	2	1	2	2	1	1	1	1	2	1	1	1	1	1G2G	5A5A	CT
Female	57	12	2	2	1	2	1	1	1	1	1	1	1	2	1	1G2G	6A6A	TT
Female	48	15	1	2	1	1	1	2	2	2	1	1	1	1	2	1G2G	5A6A	TT
Female	59	13	2	2	1	2	1	1	1	1	1	1	1	2	2	2G2G	6A6A	CT
Female	61	13	2	2	1	2	1	2	2	2	1	1	1	1	1	2G2G	5A6A	CC
Female	59	14	2	2	1	2	1	1	2	2	2	2	1	2	1	1G2G	6A6A	TT
Female	60	13	2	2	1	2	1	1	1	1	2	1	1	2	2	2G2G	6A6A	CC
Female	49	14	1	2	1	1	1	2	1	1	2	1	1	1	1	1G2G	5A6A	CT
Female	58	13	2	2	2	2	1	1	2	2	2	2	1	1	1	2G2G	5A6A	CT
Female	44	15	1	1	2	1	1	1	2	2	2	2	1	2	1	2G2G	6A6A	CT
Female	60	12	2	2	1	2	1	1	1	1	1	1	1	2	1	2G2G	5A6A	TT
Female	58	14	2	2	2	2	1	1	2	2	1	1	1	2	1	1G2G	5A5A	TT
Female	58	15	2	2	1	2	1	1	2	2	2	2	1	1	2	1G2G	5A5A	CC
Female	49	11	2	1	1	2	1	1	1	1	2	1	1	1	2	1G1G	5A5A	TT
Female	71	12	2	2	1	2	2	1	2	2	2	2	1	1	1	1G2G	5A5A	TT
Female	32	13	1	1	1	1	1	1	1	1	2	1	1	2	2	1G2G	5A6A	CT
Female	54	13	2	1	2	2	1	1	1	1	2	1	1	2	1	1G2G	5A6A	TT
Female	42	14	2	1	1	2	1	2	1	1	1	1	1	2	2	1G2G	5A6A	TT
Female	50	12	1	1	1	1	1	1	1	1	1	1	1	2	1	2G2G	5A5A	TT
Female	57	13	2	2	1	2	1	1	2	1	2	1	1	1	1	2G2G	5A6A	TT
Female	52	12	1	1	1	1	1	2	2	2	2	2	1	1	2	1G2G	6A6A	CT
Female	64	13	2	2	1	2	1	1	2	2	2	2	1	1	1	2G2G	5A6A	TT
Female	48	12	2	2	1	2	2	1	1	1	2	1	1	1	1	1G2G	5A6A	TT
Female	60	12	2	2	1	2	1	1	2	2	2	2	1	2	1	1G1G	5A6A	CC
Female	60	13	2	2	1	2	1	1	1	1	2	1	1	1	1	1G2G	5A6A	CC
Female	50	12	2	2	1	2	1	1	2	2	1	1	1	1	1	1G2G	5A6A	TT
Female	48	13	1	2	1	1	1	1	1	1	1	1	1	2	1	2G2G	5A6A	CT
Female	49	12	2	2	1	2	2	1	1	1	1	1	1	1	1	1G2G	6A6A	CT
Female	48	12	1	1	1	1	1	1	2	2	2	2	1	2	2	2G2G	5A5A	CC
Female	58	13	1	2	1	1	1	1	1	2	1	1	1	1	1	1G2G	6A6A	TT
			1=<48 Pre menopasual	1= Rural	1=Regular	1=Pre-menopausal	1=Non-Smoker	1= Early stage	1= Positive	1=Positive	1=Positive	1=Other combinations	1=Dutal Carcinoma	1=Negative	1=Absent
			2=>48 Post menopasal	2= Urban	2=Irregular	2=Post-menopausal	2=Smoker	2=Late Stage	2=Negative	2=Negative	2=Negative	2=Triple Negative	2=Lobular Carcinoma	2=Positive	2=Present
												NA= Missing data

## Sheet: MDR  Data 
MMP11G2G	MMP35A6A	MMP9CT	CLASS
2G2G	5A5A	CT	0
2G2G	5A6A	TT	0
2G2G	6A6A	TT	0
1G1G	6A6A	TT	0
2G2G	6A6A	CC	0
1G1G	6A6A	CT	0
1G2G	5A5A	CT	0
2G2G	5A6A	CC	0
1G2G	5A5A	TT	0
2G2G	5A6A	TT	0
2G2G	5A6A	CT	0
2G2G	5A6A	CT	0
1G2G	5A6A	CC	0
1G2G	5A5A	CC	0
2G2G	6A6A	CC	0
2G2G	5A5A	TT	0
1G2G	5A6A	CC	0
2G2G	5A6A	TT	0
2G2G	5A6A	TT	0
2G2G	5A6A	CT	0
1G2G	5A5A	CC	0
2G2G	5A6A	CT	0
1G1G	5A5A	CC	0
2G2G	5A5A	CC	0
1G1G	5A5A	CT	0
1G2G	5A6A	CT	0
1G2G	5A6A	CC	0
1G2G	5A5A	CT	0
2G2G	6A6A	CT	0
1G1G	5A5A	CC	0
2G2G	5A5A	CC	0
2G2G	6A6A	CT	0
1G2G	5A5A	CC	0
1G2G	5A6A	CC	0
2G2G	5A6A	CC	0
1G1G	5A5A	CC	0
1G1G	5A5A	TT	0
2G2G	5A5A	TT	0
1G2G	5A5A	CC	0
1G1G	5A6A	TT	0
2G2G	5A6A	CT	0
2G2G	5A6A	CT	0
1G1G	5A6A	TT	0
1G1G	5A6A	CC	0
1G1G	5A6A	CC	0
2G2G	5A6A	CC	0
1G1G	5A6A	CC	0
1G2G	5A5A	CC	0
1G2G	5A5A	CT	0
1G2G	5A5A	CC	0
2G2G	5A5A	CC	0
1G2G	5A5A	CC	0
1G1G	5A5A	CC	0
2G2G	5A5A	CC	0
1G1G	5A6A	TT	0
2G2G	6A6A	TT	0
2G2G	5A6A	CC	0
1G2G	5A6A	TT	0
1G2G	6A6A	CC	0
1G2G	5A5A	CT	0
2G2G	6A6A	CC	0
2G2G	5A5A	TT	0
1G2G	5A6A	CC	0
1G1G	5A6A	CC	0
1G2G	5A5A	CC	0
2G2G	5A6A	CT	0
2G2G	5A6A	TT	0
2G2G	6A6A	CC	0
2G2G	5A6A	TT	0
1G2G	6A6A	CC	0
2G2G	5A5A	CC	0
1G2G	5A6A	CC	0
1G2G	6A6A	CT	0
2G2G	5A6A	CC	0
2G2G	5A5A	CC	0
1G2G	5A6A	CT	0
1G2G	5A6A	CT	0
1G2G	5A6A	CC	0
1G1G	6A6A	CC	0
2G2G	5A5A	CC	0
1G2G	5A6A	CC	0
2G2G	5A6A	CT	0
1G2G	5A5A	CC	0
1G1G	5A5A	CT	0
2G2G	5A6A	TT	0
1G2G	5A6A	TT	0
1G2G	6A6A	CC	0
1G1G	5A5A	CC	0
1G2G	5A6A	CC	0
1G1G	5A6A	CC	0
1G1G	5A6A	CC	0
2G2G	5A6A	CC	0
1G2G	5A6A	CT	0
1G2G	5A6A	CT	0
1G1G	5A5A	CC	0
2G2G	5A6A	TT	0
2G2G	5A5A	TT	0
1G2G	5A6A	TT	0
1G2G	5A5A	TT	0
1G2G	5A6A	CT	0
1G1G	6A6A	TT	0
1G1G	5A6A	TT	0
2G2G	6A6A	CT	0
2G2G	5A6A	TT	0
1G1G	5A6A	CT	0
1G2G	5A5A	CC	0
2G2G	5A5A	CT	0
2G2G	5A5A	CC	0
2G2G	5A6A	CC	0
2G2G	5A6A	CC	0
1G2G	5A5A	CC	0
1G1G	6A6A	CT	0
1G2G	5A5A	CC	0
1G1G	5A5A	CC	0
1G2G	5A5A	CC	0
1G2G	6A6A	TT	0
2G2G	5A6A	CC	0
2G2G	5A6A	CC	0
2G2G	5A5A	TT	0
2G2G	5A5A	CC	0
2G2G	5A6A	CC	0
1G2G	5A5A	TT	0
1G1G	5A5A	TT	0
1G2G	5A6A	CT	0
1G2G	6A6A	CC	0
1G1G	5A6A	TT	0
1G1G	5A6A	CT	0
1G2G	5A6A	CC	0
1G2G	5A5A	CC	0
1G2G	6A6A	CC	0
1G1G	5A6A	CC	0
2G2G	5A6A	CC	0
1G2G	5A6A	CT	0
2G2G	5A6A	CT	0
1G1G	5A6A	CT	0
1G2G	6A6A	CC	0
1G2G	6A6A	TT	0
1G2G	5A6A	TT	0
1G2G	5A6A	CC	0
1G2G	5A6A	CC	0
1G2G	5A6A	CT	0
1G2G	5A5A	CC	0
1G2G	5A6A	CT	0
1G2G	6A6A	TT	0
1G2G	5A6A	CT	0
1G2G	5A5A	CT	0
1G1G	5A6A	TT	0
1G1G	5A6A	CC	0
2G2G	5A6A	CT	0
1G2G	5A6A	CC	0
1G2G	5A6A	TT	0
2G2G	5A5A	CT	0
2G2G	5A6A	CC	0
1G2G	5A6A	CT	0
1G1G	5A5A	CT	0
2G2G	5A5A	CC	0
1G2G	5A6A	CC	0
2G2G	5A5A	CC	0
2G2G	5A6A	CT	0
2G2G	5A5A	CC	0
2G2G	5A6A	CT	0
2G2G	5A6A	CT	0
1G2G	5A6A	CC	0
1G1G	6A6A	TT	0
1G1G	5A6A	CT	0
1G2G	5A6A	CT	0
1G1G	5A6A	CT	0
2G2G	5A5A	CC	0
1G2G	5A6A	CC	0
1G2G	5A5A	CT	0
1G2G	5A6A	CT	0
1G2G	6A6A	CT	0
1G2G	5A6A	CC	0
1G2G	5A6A	CC	0
1G1G	5A6A	CC	0
1G2G	5A6A	CC	0
2G2G	5A6A	CC	0
1G2G	6A6A	CC	0
1G1G	5A6A	CT	0
1G2G	5A6A	CC	0
1G2G	5A6A	CC	0
1G2G	5A6A	CC	0
1G2G	5A6A	CC	0
1G2G	5A6A	CT	0
1G2G	5A6A	CT	0
1G2G	6A6A	CC	0
1G2G	5A6A	CT	0
1G2G	5A5A	CC	0
1G2G	5A6A	CT	0
1G2G	5A6A	TT	0
1G2G	5A5A	CT	0
1G2G	5A6A	CT	0
1G1G	5A6A	TT	0
1G1G	5A6A	CT	0
1G2G	5A6A	CT	0
1G2G	5A6A	TT	0
1G2G	5A6A	TT	0
1G2G	5A6A	CC	0
1G1G	5A6A	TT	0
2G2G	5A6A	CC	0
2G2G	5A6A	CC	0
2G2G	5A6A	CT	0
1G1G	5A6A	CT	0
1G2G	5A6A	CC	0
1G2G	5A6A	CC	0
1G2G	5A6A	CC	0
1G2G	5A6A	CT	0
1G2G	5A6A	CT	0
2G2G	5A6A	CC	0
1G1G	5A6A	CC	0
2G2G	5A6A	CC	0
2G2G	5A6A	CC	0
1G1G	6A6A	CC	0
1G1G	5A6A	CT	0
2G2G	5A5A	CC	0
2G2G	5A6A	CT	0
1G2G	5A5A	CC	0
1G1G	5A5A	CC	0
1G1G	5A5A	CC	0
2G2G	6A6A	CT	0
1G2G	5A6A	CC	0
2G2G	5A6A	CT	0
1G1G	5A6A	CC	0
1G2G	5A5A	CT	0
1G1G	5A6A	CT	0
1G1G	5A5A	CC	0
2G2G	5A6A	CT	0
1G2G	5A6A	CC	0
1G1G	5A5A	CC	0
1G1G	5A6A	CT	0
2G2G	5A6A	CT	0
2G2G	5A6A	CC	0
1G1G	5A5A	CC	0
2G2G	5A6A	CT	0
1G2G	5A5A	CT	0
2G2G	5A6A	CC	0
2G2G	5A5A	CT	0
1G1G	6A6A	CT	0
2G2G	5A6A	CC	0
2G2G	6A6A	CC	0
1G1G	5A6A	CT	0
1G2G	5A5A	CT	0
2G2G	6A6A	CC	0
2G2G	5A6A	CC	0
2G2G	6A6A	CT	0
2G2G	5A5A	CT	0
1G2G	5A6A	CC	0
1G2G	5A6A	CC	0
1G2G	5A6A	CC	0
2G2G	5A5A	CT	0
1G2G	5A5A	CT	0
1G1G	5A6A	CC	0
1G1G	5A5A	CC	0
1G2G	5A6A	CT	0
2G2G	5A5A	CT	0
2G2G	5A5A	CC	0
1G2G	5A6A	CC	0
2G2G	5A6A	CC	0
1G1G	6A6A	CT	0
1G2G	5A5A	CT	0
1G2G	5A6A	CC	0
2G2G	6A6A	CC	0
1G1G	5A5A	CC	0
1G2G	5A6A	CT	0
2G2G	6A6A	CT	0
1G1G	5A6A	TT	0
1G2G	5A6A	CC	0
2G2G	6A6A	CT	0
2G2G	6A6A	CC	0
1G1G	5A6A	TT	0
1G1G	5A6A	CT	0
1G1G	5A6A	CT	0
2G2G	5A6A	TT	0
2G2G	5A5A	CT	0
2G2G	5A6A	CC	0
1G2G	5A5A	CC	0
2G2G	5A6A	CC	0
2G2G	6A6A	CT	0
2G2G	5A5A	CT	0
1G2G	5A5A	CC	0
1G2G	5A6A	CC	0
1G2G	5A5A	CC	0
1G2G	5A6A	TT	0
2G2G	5A5A	CT	0
1G2G	5A6A	CT	0
2G2G	5A6A	CC	0
1G1G	5A6A	CC	0
1G1G	5A6A	CC	0
2G2G	5A6A	CC	0
2G2G	5A6A	CT	0
1G2G	5A6A	CT	0
1G2G	5A6A	CC	0
2G2G	5A6A	CC	0
2G2G	5A5A	CC	0
2G2G	5A5A	CT	0
2G2G	5A5A	CT	0
2G2G	5A5A	CC	0
1G2G	5A6A	TT	0
2G2G	5A6A	TT	0
1G2G	6A6A	CC	0
2G2G	5A6A	TT	1
2G2G	5A6A	CT	1
1G2G	6A6A	CT	1
1G1G	5A6A	CT	1
1G2G	5A6A	TT	1
1G1G	5A6A	CC	1
2G2G	6A6A	CC	1
1G2G	6A6A	CC	1
1G2G	6A6A	CC	1
2G2G	5A6A	CT	1
1G2G	5A6A	CC	1
2G2G	5A6A	CT	1
1G1G	6A6A	CC	1
2G2G	6A6A	CT	1
1G1G	5A6A	TT	1
1G2G	5A6A	CT	1
1G2G	5A6A	CC	1
1G2G	5A6A	CC	1
1G2G	5A6A	CC	1
1G2G	5A6A	TT	1
1G2G	5A6A	CT	1
2G2G	5A6A	CC	1
1G2G	6A6A	CT	1
1G2G	5A6A	CC	1
2G2G	5A6A	CT	1
1G2G	5A6A	CT	1
2G2G	5A6A	CC	1
1G1G	5A6A	CC	1
1G2G	5A6A	CT	1
2G2G	5A6A	CT	1
1G2G	5A6A	CC	1
2G2G	5A6A	TT	1
1G2G	5A5A	CT	1
2G2G	5A6A	CT	1
1G2G	5A5A	CC	1
1G2G	6A6A	CC	1
1G1G	5A6A	TT	1
1G2G	6A6A	TT	1
1G2G	5A6A	CC	1
2G2G	5A5A	CT	1
1G2G	5A5A	CC	1
2G2G	5A5A	CC	1
2G2G	5A5A	CC	1
1G1G	5A5A	TT	1
2G2G	5A5A	TT	1
1G2G	5A6A	CT	1
1G2G	5A5A	CC	1
1G2G	5A5A	CC	1
1G2G	5A6A	CC	1
1G2G	5A6A	CT	1
2G2G	5A6A	CT	1
1G2G	5A6A	CT	1
1G1G	5A5A	CT	1
1G1G	5A5A	TT	1
1G1G	5A5A	TT	1
2G2G	5A6A	CC	1
1G2G	5A5A	CT	1
2G2G	5A6A	CT	1
2G2G	5A6A	CC	1
2G2G	5A5A	CT	1
2G2G	5A5A	CT	1
1G2G	5A6A	CC	1
1G1G	5A6A	CC	1
2G2G	5A5A	TT	1
2G2G	6A6A	TT	1
2G2G	5A6A	CT	1
2G2G	5A5A	CC	1
2G2G	5A6A	CC	1
2G2G	5A6A	CC	1
2G2G	5A6A	CC	1
2G2G	6A6A	CT	1
2G2G	5A6A	CT	1
2G2G	5A6A	CC	1
2G2G	5A6A	CT	1
2G2G	5A6A	CC	1
1G1G	5A6A	CT	1
1G1G	5A6A	CC	1
1G2G	5A6A	CT	1
2G2G	5A5A	TT	1
2G2G	5A5A	CT	1
2G2G	5A6A	CT	1
2G2G	5A6A	TT	1
2G2G	5A6A	CC	1
2G2G	5A6A	TT	1
2G2G	6A6A	CT	1
2G2G	5A6A	TT	1
2G2G	5A6A	CC	1
2G2G	6A6A	CC	1
2G2G	6A6A	TT	1
2G2G	5A6A	TT	1
1G1G	6A6A	CT	1
2G2G	5A6A	CC	1
2G2G	5A6A	CC	1
2G2G	5A6A	CC	1
2G2G	5A6A	CT	1
2G2G	5A6A	CC	1
1G2G	5A6A	CT	1
2G2G	5A5A	CC	1
1G2G	5A6A	CT	1
1G1G	5A6A	CT	1
2G2G	5A6A	CT	1
2G2G	5A6A	CC	1
2G2G	5A6A	CT	1
2G2G	5A6A	CC	1
2G2G	6A6A	CT	1
2G2G	5A5A	TT	1
1G2G	5A6A	CC	1
2G2G	5A6A	CC	1
2G2G	5A6A	CT	1
1G2G	5A6A	CC	1
2G2G	5A5A	CC	1
1G1G	5A6A	CT	1
2G2G	5A5A	CC	1
2G2G	5A6A	CT	1
2G2G	5A6A	CC	1
1G2G	5A6A	CC	1
2G2G	5A6A	CT	1
1G2G	5A6A	TT	1
2G2G	5A5A	TT	1
2G2G	5A5A	CT	1
2G2G	5A5A	CC	1
2G2G	5A5A	CC	1
2G2G	6A6A	CC	1
2G2G	5A6A	CT	1
2G2G	6A6A	CT	1
2G2G	5A6A	CT	1
2G2G	6A6A	CT	1
2G2G	5A6A	TT	1
2G2G	5A6A	CC	1
2G2G	5A5A	CT	1
1G2G	5A6A	TT	1
2G2G	5A6A	CT	1
2G2G	5A6A	CC	1
1G1G	5A6A	TT	1
2G2G	5A6A	CC	1
2G2G	5A6A	CC	1
2G2G	6A6A	CC	1
2G2G	5A6A	CT	1
2G2G	5A6A	CT	1
2G2G	5A6A	CC	1
2G2G	5A6A	CC	1
2G2G	5A6A	CC	1
2G2G	5A6A	CC	1
2G2G	5A6A	CT	1
2G2G	6A6A	CT	1
2G2G	5A6A	CC	1
2G2G	5A5A	CT	1
2G2G	5A5A	CC	1
2G2G	5A5A	CC	1
2G2G	5A5A	TT	1
2G2G	6A6A	CC	1
2G2G	5A6A	CC	1
2G2G	5A6A	CT	1
2G2G	6A6A	TT	1
1G2G	5A6A	CT	1
1G2G	5A6A	TT	1
2G2G	5A6A	CT	1
1G2G	5A6A	TT	1
2G2G	5A6A	TT	1
1G2G	5A6A	CT	1
2G2G	5A6A	CT	1
2G2G	5A6A	CC	1
2G2G	5A5A	CC	1
1G2G	5A6A	CC	1
1G1G	5A6A	CC	1
2G2G	5A6A	TT	1
2G2G	6A6A	TT	1
2G2G	5A5A	CT	1
2G2G	5A5A	CC	1
2G2G	5A5A	CC	1
2G2G	5A5A	CC	1
2G2G	5A5A	CT	1
2G2G	5A5A	CC	1
2G2G	5A5A	CC	1
2G2G	6A6A	TT	1
2G2G	6A6A	CT	1
2G2G	5A5A	TT	1
2G2G	5A6A	CC	1
2G2G	5A6A	CT	1
2G2G	5A6A	CT	1
2G2G	5A5A	CT	1
2G2G	5A6A	CT	1
2G2G	5A5A	CT	1
2G2G	5A6A	TT	1
2G2G	5A6A	CT	1
2G2G	5A6A	CT	1
2G2G	5A6A	CC	1
2G2G	5A6A	CC	1
1G2G	5A6A	CC	1
1G1G	5A5A	CC	1
1G2G	5A6A	CC	1
1G2G	5A5A	CC	1
2G2G	5A6A	CT	1
2G2G	5A6A	CT	1
1G2G	6A6A	CT	1
1G2G	5A6A	CT	1
1G2G	6A6A	CC	1
2G2G	5A6A	CC	1
1G2G	5A6A	CC	1
1G2G	5A6A	CC	1
1G2G	6A6A	CT	1
2G2G	5A6A	CT	1
2G2G	5A5A	CC	1
2G2G	5A6A	CC	1
2G2G	5A5A	CT	1
1G2G	5A6A	CT	1
1G2G	5A6A	CC	1
1G2G	5A6A	CC	1
1G2G	5A6A	CC	1
1G2G	5A6A	CT	1
1G2G	5A6A	CT	1
1G1G	5A6A	CT	1
1G2G	5A6A	CC	1
1G2G	5A6A	CC	1
1G2G	5A6A	CC	1
1G2G	6A6A	CT	1
2G2G	6A6A	CT	1
1G2G	5A6A	TT	1
2G2G	5A6A	CC	1
1G2G	6A6A	CT	1
2G2G	6A6A	CC	1
2G2G	5A6A	CC	1
2G2G	5A6A	CC	1
1G2G	5A6A	CT	1
2G2G	6A6A	CT	1
2G2G	5A6A	TT	1
2G2G	6A6A	CC	1
1G1G	5A6A	TT	1
1G2G	5A6A	CC	1
2G2G	6A6A	TT	1
2G2G	5A5A	CC	1
2G2G	6A6A	TT	1
2G2G	5A6A	TT	1
2G2G	6A6A	TT	1
1G2G	6A6A	CT	1
1G2G	5A5A	CC	1
1G2G	5A6A	CC	1
1G2G	5A6A	TT	1
1G2G	5A5A	CT	1
1G1G	5A6A	TT	1
1G2G	6A6A	TT	1
1G2G	5A6A	TT	1
2G2G	5A6A	TT	1
1G2G	6A6A	TT	1
1G2G	6A6A	TT	1
1G2G	5A6A	CC	1
2G2G	5A6A	CT	1
2G2G	5A5A	TT	1
2G2G	5A6A	CC	1
1G2G	5A6A	CC	1
2G2G	5A6A	CC	1
1G2G	6A6A	TT	1
1G2G	5A6A	CT	1
1G2G	5A6A	TT	1
2G2G	5A6A	CT	1
1G1G	5A6A	TT	1
1G2G	5A6A	CC	1
1G2G	6A6A	CC	1
1G2G	5A6A	TT	1
1G2G	5A6A	CC	1
1G2G	5A6A	CC	1
1G1G	5A6A	TT	1
1G2G	5A6A	CC	1
1G2G	5A6A	CT	1
1G2G	5A6A	CT	1
1G2G	5A6A	CC	1
1G2G	5A6A	CT	1
1G2G	5A6A	TT	1
2G2G	5A6A	TT	1
2G2G	6A6A	CT	1
1G2G	5A5A	CT	1
1G2G	6A6A	TT	1
1G2G	5A6A	TT	1
2G2G	6A6A	CT	1
2G2G	5A6A	CC	1
1G2G	6A6A	TT	1
2G2G	6A6A	CC	1
1G2G	5A6A	CT	1
2G2G	5A6A	CT	1
2G2G	6A6A	CT	1
2G2G	5A6A	TT	1
1G2G	5A5A	TT	1
1G2G	5A5A	CC	1
1G1G	5A5A	TT	1
1G2G	5A5A	TT	1
1G2G	5A6A	CT	1
1G2G	5A6A	TT	1
1G2G	5A6A	TT	1
2G2G	5A5A	TT	1
2G2G	5A6A	TT	1
1G2G	6A6A	CT	1
2G2G	5A6A	TT	1
1G2G	5A6A	TT	1
1G1G	5A6A	CC	1
1G2G	5A6A	CC	1
1G2G	5A6A	TT	1
2G2G	5A6A	CT	1
1G2G	6A6A	CT	1
2G2G	5A6A	CC	1
1G2G	5A5A	TT	1

## Sheet: LD Controls 
SAMPLE	CODE	SEX	Paternal	Metrnal	Status	MMP-1	MMP-3	MMP-9
1	1	0	0	0	0	3 3	1 1	2 2
2	2	0	0	0	0	3 3	1 1	2 2
3	3	0	0	0	0	3 3	1 1	2 2
4	4	0	0	0	0	3 3	1 1	2 2
5	5	0	0	0	0	3 3	1 1	2 2
6	6	0	0	0	0	3 3	1 1	2 2
7	7	0	0	0	0	3 3	1 1	2 2
8	8	0	0	0	0	3 3	1 1	2 2
9	9	0	0	0	0	3 3	1 1	2 2
10	10	0	0	0	0	3 3	1 1	2 2
11	11	0	0	0	0	3 3	1 1	2 2
12	12	0	0	0	0	3 3	1 1	2 2
13	13	0	0	0	0	3 3	1 1	2 2
14	14	0	0	0	0	3 3	1 1	2 2
15	15	0	0	0	0	3 3	1 1	2 2
16	16	0	0	0	0	3 3	1 1	2 2
17	17	0	0	0	0	3 3	1 1	2 2
18	18	0	0	0	0	3 3	1 1	2 2
19	19	0	0	0	0	3 3	1 1	2 2
20	20	0	0	0	0	3 3	1 1	2 2
21	21	0	0	0	0	3 3	1 1	2 2
22	22	0	0	0	0	3 3	1 1	2 2
23	23	0	0	0	0	3 3	1 1	2 2
24	24	0	0	0	0	3 3	1 1	2 2
25	25	0	0	0	0	3 3	1 1	2 2
26	26	0	0	0	0	3 3	1 1	2 2
27	27	0	0	0	0	3 3	1 1	2 2
28	28	0	0	0	0	3 3	1 1	2 2
29	29	0	0	0	0	3 3	1 1	2 2
30	30	0	0	0	0	3 3	1 1	2 2
31	31	0	0	0	0	3 3	1 1	2 2
32	32	0	0	0	0	3 3	1 1	2 2
33	33	0	0	0	0	3 3	1 1	2 2
34	34	0	0	0	0	3 3	1 1	2 2
35	35	0	0	0	0	3 3	1 1	2 2
36	36	0	0	0	0	3 3	1 1	2 2
37	37	0	0	0	0	3 3	1 1	2 2
38	38	0	0	0	0	3 3	1 1	2 2
39	39	0	0	0	0	3 3	1 1	2 2
40	40	0	0	0	0	3 3	1 1	2 2
41	41	0	0	0	0	3 3	1 1	2 2
42	42	0	0	0	0	3 3	1 1	2 2
43	43	0	0	0	0	3 3	1 1	2 2
44	44	0	0	0	0	3 3	1 1	2 2
45	45	0	0	0	0	3 3	1 1	2 2
46	46	0	0	0	0	3 3	1 1	2 2
47	47	0	0	0	0	3 3	1 1	2 2
48	48	0	0	0	0	3 3	1 1	2 2
49	49	0	0	0	0	3 3	1 1	2 2
50	50	0	0	0	0	3 3	1 1	2 2
51	51	0	0	0	0	3 3	1 1	2 2
52	52	0	0	0	0	3 3	1 1	2 2
53	53	0	0	0	0	3 3	1 1	2 2
54	54	0	0	0	0	3 3	1 1	2 2
55	55	0	0	0	0	3 3	1 1	2 2
56	56	0	0	0	0	3 3	1 1	2 2
57	57	0	0	0	0	3 3	1 1	2 2
58	58	0	0	0	0	3 3	1 1	2 2
59	59	0	0	0	0	3 3	1 1	2 2
60	60	0	0	0	0	3 3	1 1	2 2
61	61	0	0	0	0	3 3	1 1	2 2
62	62	0	0	0	0	3 3	1 1	2 2
63	63	0	0	0	0	3 3	1 1	2 2
64	64	0	0	0	0	3 3	1 1	2 2
65	65	0	0	0	0	3 3	1 1	2 2
66	66	0	0	0	0	3 3	1 1	2 2
67	67	0	0	0	0	3 2	1 1	2 2
68	68	0	0	0	0	3 2	1 1	2 2
69	69	0	0	0	0	3 2	1 1	2 2
70	70	0	0	0	0	3 2	1 1	2 2
71	71	0	0	0	0	3 2	1 1	2 2
72	72	0	0	0	0	3 2	1 1	2 2
73	73	0	0	0	0	3 2	1 1	2 2
74	74	0	0	0	0	3 2	1 1	2 2
75	75	0	0	0	0	3 2	1 1	2 2
76	76	0	0	0	0	3 2	1 1	2 2
77	77	0	0	0	0	3 2	1 1	2 2
78	78	0	0	0	0	3 2	1 1	2 2
79	79	0	0	0	0	3 2	1 1	2 2
80	80	0	0	0	0	3 2	1 1	2 2
81	81	0	0	0	0	3 2	1 1	2 2
82	82	0	0	0	0	3 2	1 1	2 2
83	83	0	0	0	0	3 2	1 1	2 2
84	84	0	0	0	0	3 2	1 1	2 2
85	85	0	0	0	0	3 2	1 1	2 2
86	86	0	0	0	0	3 2	1 1	2 2
87	87	0	0	0	0	3 2	1 1	2 2
88	88	0	0	0	0	3 2	1 1	2 2
89	89	0	0	0	0	3 2	1 4	2 2
90	90	0	0	0	0	3 2	1 4	2 2
91	91	0	0	0	0	3 2	1 4	2 2
92	92	0	0	0	0	3 2	1 4	2 2
93	93	0	0	0	0	3 2	1 4	2 2
94	94	0	0	0	0	3 2	1 4	2 2
95	95	0	0	0	0	3 2	1 4	2 2
96	96	0	0	0	0	3 2	1 4	2 2
97	97	0	0	0	0	3 2	1 4	2 2
98	98	0	0	0	0	3 2	1 4	2 2
99	99	0	0	0	0	3 2	1 4	2 2
100	100	0	0	0	0	3 2	1 4	2 2
101	101	0	0	0	0	3 2	1 4	2 2
102	102	0	0	0	0	3 2	1 4	2 2
103	103	0	0	0	0	3 2	1 4	2 2
104	104	0	0	0	0	3 2	1 4	2 2
105	105	0	0	0	0	3 2	1 4	2 2
106	106	0	0	0	0	3 2	1 4	2 2
107	107	0	0	0	0	3 2	1 4	2 2
108	108	0	0	0	0	3 2	1 4	2 2
109	109	0	0	0	0	3 2	1 4	2 2
110	110	0	0	0	0	3 2	1 4	2 2
111	111	0	0	0	0	3 2	1 4	2 2
112	112	0	0	0	0	3 2	1 4	2 2
113	113	0	0	0	0	3 2	1 4	2 2
114	114	0	0	0	0	3 2	1 4	2 2
115	115	0	0	0	0	3 2	1 4	2 2
116	116	0	0	0	0	3 2	1 4	2 2
117	117	0	0	0	0	3 2	1 4	2 2
118	118	0	0	0	0	3 2	1 4	2 2
119	119	0	0	0	0	3 2	1 4	2 2
120	120	0	0	0	0	3 2	1 4	2 2
121	121	0	0	0	0	3 2	1 4	2 2
122	122	0	0	0	0	3 2	1 4	2 2
123	123	0	0	0	0	3 2	1 4	2 2
124	124	0	0	0	0	3 2	1 4	2 2
125	125	0	0	0	0	3 2	1 4	2 2
126	126	0	0	0	0	3 2	1 4	2 2
127	127	0	0	0	0	3 2	1 4	2 2
128	128	0	0	0	0	3 2	1 4	2 2
129	129	0	0	0	0	3 2	1 4	2 2
130	130	0	0	0	0	3 2	1 4	2 2
131	131	0	0	0	0	3 2	1 4	2 2
132	132	0	0	0	0	3 2	1 4	2 2
133	133	0	0	0	0	3 2	1 4	2 2
134	134	0	0	0	0	3 2	1 4	2 2
135	135	0	0	0	0	3 2	1 4	2 2
136	136	0	0	0	0	3 2	1 4	2 2
137	137	0	0	0	0	3 2	1 4	2 2
138	138	0	0	0	0	3 2	1 4	2 2
139	139	0	0	0	0	3 2	1 4	2 2
140	140	0	0	0	0	3 2	1 4	2 2
141	141	0	0	0	0	3 2	1 4	2 2
142	142	0	0	0	0	3 2	1 4	2 2
143	143	0	0	0	0	3 2	1 4	2 2
144	144	0	0	0	0	3 2	1 4	2 2
145	145	0	0	0	0	3 2	1 4	2 2
146	146	0	0	0	0	3 2	1 4	2 2
147	147	0	0	0	0	3 2	1 4	2 2
148	148	0	0	0	0	3 2	1 4	2 2
149	149	0	0	0	0	3 2	1 4	2 2
150	150	0	0	0	0	3 2	1 4	2 2
151	151	0	0	0	0	3 2	1 4	2 4
152	152	0	0	0	0	3 2	1 4	2 4
153	153	0	0	0	0	3 2	1 4	2 4
154	154	0	0	0	0	3 2	1 4	2 4
155	155	0	0	0	0	3 2	1 4	2 4
156	156	0	0	0	0	3 2	1 4	2 4
157	157	0	0	0	0	3 2	1 4	2 4
158	158	0	0	0	0	3 2	1 4	2 4
159	159	0	0	0	0	3 2	1 4	2 4
160	160	0	0	0	0	3 2	1 4	2 4
161	161	0	0	0	0	3 2	1 4	2 4
162	162	0	0	0	0	3 2	1 4	2 4
163	163	0	0	0	0	3 2	1 4	2 4
164	164	0	0	0	0	3 2	1 4	2 4
165	165	0	0	0	0	3 2	1 4	2 4
166	166	0	0	0	0	3 2	1 4	2 4
167	167	0	0	0	0	3 2	1 4	2 4
168	168	0	0	0	0	3 2	1 4	2 4
169	169	0	0	0	0	3 2	1 4	2 4
170	170	0	0	0	0	3 2	1 4	2 4
171	171	0	0	0	0	3 2	1 4	2 4
172	172	0	0	0	0	3 2	1 4	2 4
173	173	0	0	0	0	3 2	1 4	2 4
174	174	0	0	0	0	3 2	1 4	2 4
175	175	0	0	0	0	3 2	1 4	2 4
176	176	0	0	0	0	3 2	1 4	2 4
177	177	0	0	0	0	3 2	1 4	2 4
178	178	0	0	0	0	3 2	1 4	2 4
179	179	0	0	0	0	3 2	1 4	2 4
180	180	0	0	0	0	3 2	1 4	2 4
181	181	0	0	0	0	3 2	1 4	2 4
182	182	0	0	0	0	3 2	1 4	2 4
183	183	0	0	0	0	3 2	1 4	2 4
184	184	0	0	0	0	3 2	1 4	2 4
185	185	0	0	0	0	3 2	1 4	2 4
186	186	0	0	0	0	3 2	1 4	2 4
187	187	0	0	0	0	3 2	1 4	2 4
188	188	0	0	0	0	3 2	1 4	2 4
189	189	0	0	0	0	2 2	1 4	2 4
190	190	0	0	0	0	2 2	1 4	2 4
191	191	0	0	0	0	2 2	1 4	2 4
192	192	0	0	0	0	2 2	1 4	2 4
193	193	0	0	0	0	2 2	1 4	2 4
194	194	0	0	0	0	2 2	1 4	2 4
195	195	0	0	0	0	2 2	1 4	2 4
196	196	0	0	0	0	2 2	1 4	2 4
197	197	0	0	0	0	2 2	1 4	2 4
198	198	0	0	0	0	2 2	1 4	2 4
199	199	0	0	0	0	2 2	1 4	2 4
200	200	0	0	0	0	2 2	1 4	2 4
201	201	0	0	0	0	2 2	1 4	2 4
202	202	0	0	0	0	2 2	1 4	2 4
203	203	0	0	0	0	2 2	1 4	2 4
204	204	0	0	0	0	2 2	1 4	2 4
205	205	0	0	0	0	2 2	1 4	2 4
206	206	0	0	0	0	2 2	1 4	2 4
207	207	0	0	0	0	2 2	1 4	2 4
208	208	0	0	0	0	2 2	1 4	2 4
209	209	0	0	0	0	2 2	1 4	2 4
210	210	0	0	0	0	2 2	1 4	2 4
211	211	0	0	0	0	2 2	1 4	2 4
212	212	0	0	0	0	2 2	1 4	2 4
213	213	0	0	0	0	2 2	1 4	2 4
214	214	0	0	0	0	2 2	1 4	2 4
215	215	0	0	0	0	2 2	1 4	2 4
216	216	0	0	0	0	2 2	1 4	2 4
217	217	0	0	0	0	2 2	1 4	2 4
218	218	0	0	0	0	2 2	1 4	2 4
219	219	0	0	0	0	2 2	1 4	2 4
220	220	0	0	0	0	2 2	1 4	2 4
221	221	0	0	0	0	2 2	1 4	2 4
222	222	0	0	0	0	2 2	1 4	2 4
223	223	0	0	0	0	2 2	1 4	2 4
224	224	0	0	0	0	2 2	1 4	2 4
225	225	0	0	0	0	2 2	1 4	2 4
226	226	0	0	0	0	2 2	1 4	2 4
227	227	0	0	0	0	2 2	1 4	2 4
228	228	0	0	0	0	2 2	1 4	2 4
229	229	0	0	0	0	2 2	1 4	2 4
230	230	0	0	0	0	2 2	1 4	2 4
231	231	0	0	0	0	2 2	1 4	2 4
232	232	0	0	0	0	2 2	1 4	2 4
233	233	0	0	0	0	2 2	1 4	2 4
234	234	0	0	0	0	2 2	1 4	2 4
235	235	0	0	0	0	2 2	1 4	2 4
236	236	0	0	0	0	2 2	1 4	2 4
237	237	0	0	0	0	2 2	1 4	2 4
238	238	0	0	0	0	2 2	1 4	2 4
239	239	0	0	0	0	2 2	1 4	2 4
240	240	0	0	0	0	2 2	1 4	2 4
241	241	0	0	0	0	2 2	1 4	2 4
242	242	0	0	0	0	2 2	1 4	2 4
243	243	0	0	0	0	2 2	1 4	2 4
244	244	0	0	0	0	2 2	1 4	2 4
245	245	0	0	0	0	2 2	1 4	2 4
246	246	0	0	0	0	2 2	1 4	2 4
247	247	0	0	0	0	2 2	1 4	2 4
248	248	0	0	0	0	2 2	1 4	2 4
249	249	0	0	0	0	2 2	1 4	2 4
250	250	0	0	0	0	2 2	1 4	2 4
251	251	0	0	0	0	2 2	1 4	2 4
252	252	0	0	0	0	2 2	1 4	4 4
253	253	0	0	0	0	2 2	1 4	4 4
254	254	0	0	0	0	2 2	1 4	4 4
255	255	0	0	0	0	2 2	1 4	4 4
256	256	0	0	0	0	2 2	1 4	4 4
257	257	0	0	0	0	2 2	1 4	4 4
258	258	0	0	0	0	2 2	1 4	4 4
259	259	0	0	0	0	2 2	1 4	4 4
260	260	0	0	0	0	2 2	4 4	4 4
261	261	0	0	0	0	2 2	4 4	4 4
262	262	0	0	0	0	2 2	4 4	4 4
263	263	0	0	0	0	2 2	4 4	4 4
264	264	0	0	0	0	2 2	4 4	4 4
265	265	0	0	0	0	2 2	4 4	4 4
266	266	0	0	0	0	2 2	4 4	4 4
267	267	0	0	0	0	2 2	4 4	4 4
268	268	0	0	0	0	2 2	4 4	4 4
269	269	0	0	0	0	2 2	4 4	4 4
270	270	0	0	0	0	2 2	4 4	4 4
271	271	0	0	0	0	2 2	4 4	4 4
272	272	0	0	0	0	2 2	4 4	4 4
273	273	0	0	0	0	2 2	4 4	4 4
274	274	0	0	0	0	2 2	4 4	4 4
275	275	0	0	0	0	2 2	4 4	4 4
276	276	0	0	0	0	2 2	4 4	4 4
277	277	0	0	0	0	2 2	4 4	4 4
278	278	0	0	0	0	2 2	4 4	4 4
279	279	0	0	0	0	2 2	4 4	4 4
280	280	0	0	0	0	2 2	4 4	4 4
281	281	0	0	0	0	2 2	4 4	4 4
282	282	0	0	0	0	2 2	4 4	4 4
283	283	0	0	0	0	2 2	4 4	4 4
284	284	0	0	0	0	2 2	4 4	4 4
285	285	0	0	0	0	2 2	4 4	4 4
286	286	0	0	0	0	2 2	4 4	4 4
287	287	0	0	0	0	2 2	4 4	4 4
288	288	0	0	0	0	2 2	4 4	4 4
289	289	0	0	0	0	2 2	4 4	4 4
290	290	0	0	0	0	2 2	4 4	4 4
291	291	0	0	0	0	2 2	4 4	4 4
292	292	0	0	0	0	2 2	4 4	4 4
293	293	0	0	0	0	2 2	4 4	4 4
294	294	0	0	0	0	2 2	4 4	4 4
295	295	0	0	0	0	2 2	4 4	4 4
296	296	0	0	0	0	2 2	4 4	4 4
297	297	0	0	0	0	2 2	4 4	4 4
298	298	0	0	0	0	2 2	4 4	4 4
299	299	0	0	0	0	2 2	4 4	4 4
300	300	0	0	0	0	2 2	4 4	4 4

## Sheet: LD  BC Cases
SAMPLE	CODE	SEX	Paternal	Metrnal	Status	MMP-1	MMP-3	MMP-9
1	1	0	0	0	1	3 3	1 4	2 2
2	2	0	0	0	1	3 3	1 1	2 2
3	3	0	0	0	1	3 3	1 1	2 2
4	4	0	0	0	1	3 3	1 1	2 2
5	5	0	0	0	1	3 3	1 1	2 2
6	6	0	0	0	1	3 3	1 1	2 2
7	7	0	0	0	1	3 3	1 1	2 2
8	8	0	0	0	1	3 3	1 1	2 2
9	9	0	0	0	1	3 3	1 1	2 2
10	10	0	0	0	1	3 3	1 1	2 2
11	11	0	0	0	1	3 3	1 1	2 2
12	12	0	0	0	1	3 3	1 1	2 2
13	13	0	0	0	1	3 3	1 1	2 2
14	14	0	0	0	1	3 3	1 1	2 2
15	15	0	0	0	1	3 3	1 1	2 2
16	16	0	0	0	1	3 3	1 1	2 2
17	17	0	0	0	1	3 3	1 1	2 2
18	18	0	0	0	1	3 3	1 1	2 2
19	19	0	0	0	1	3 3	1 1	2 2
20	20	0	0	0	1	3 3	1 1	2 2
21	21	0	0	0	1	3 3	1 1	2 2
22	22	0	0	0	1	3 3	1 1	2 2
23	23	0	0	0	1	3 3	1 1	2 2
24	24	0	0	0	1	3 3	1 1	2 2
25	25	0	0	0	1	3 3	1 1	2 2
26	26	0	0	0	1	3 3	1 1	2 2
27	27	0	0	0	1	3 2	1 1	2 2
28	28	0	0	0	1	3 2	1 1	2 2
29	29	0	0	0	1	3 2	1 1	2 2
30	30	0	0	0	1	3 2	1 1	2 2
31	31	0	0	0	1	3 2	1 1	2 2
32	32	0	0	0	1	3 2	1 1	2 2
33	33	0	0	0	1	3 2	1 1	2 2
34	34	0	0	0	1	3 2	1 1	2 2
35	35	0	0	0	1	3 2	1 1	2 2
36	36	0	0	0	1	3 2	1 1	2 2
37	37	0	0	0	1	3 2	1 1	2 2
38	38	0	0	0	1	3 2	1 1	2 2
39	39	0	0	0	1	3 2	1 1	2 2
40	40	0	0	0	1	3 2	1 1	2 2
41	41	0	0	0	1	3 2	1 1	2 2
42	42	0	0	0	1	3 2	1 1	2 2
43	43	0	0	0	1	3 2	1 1	2 2
44	44	0	0	0	1	3 2	1 1	2 2
45	45	0	0	0	1	3 2	1 1	2 2
46	46	0	0	0	1	3 2	1 1	2 2
47	47	0	0	0	1	3 2	1 1	2 2
48	48	0	0	0	1	3 2	1 1	2 2
49	49	0	0	0	1	3 2	1 1	2 2
50	50	0	0	0	1	3 2	1 1	2 2
51	51	0	0	0	1	3 2	1 1	2 2
52	52	0	0	0	1	3 2	1 1	2 2
53	53	0	0	0	1	3 2	1 1	2 2
54	54	0	0	0	1	3 2	1 1	2 2
55	55	0	0	0	1	3 2	1 1	2 2
56	56	0	0	0	1	3 2	1 1	2 2
57	57	0	0	0	1	3 2	1 1	2 2
58	58	0	0	0	1	3 2	1 1	2 2
59	59	0	0	0	1	3 2	1 1	2 2
60	60	0	0	0	1	3 2	1 1	2 2
61	61	0	0	0	1	3 2	4 4	2 2
62	62	0	0	0	1	3 2	4 4	2 2
63	63	0	0	0	1	3 2	1 4	2 2
64	64	0	0	0	1	3 2	1 4	2 2
65	65	0	0	0	1	3 2	1 4	2 2
66	66	0	0	0	1	3 2	1 4	2 2
67	67	0	0	0	1	3 2	1 4	2 2
68	68	0	0	0	1	3 2	1 4	2 2
69	69	0	0	0	1	3 2	1 4	2 2
70	70	0	0	0	1	3 2	1 4	2 2
71	71	0	0	0	1	3 2	1 4	2 2
72	72	0	0	0	1	3 2	1 4	2 2
73	73	0	0	0	1	3 2	1 4	2 2
74	74	0	0	0	1	3 2	1 4	2 2
75	75	0	0	0	1	3 2	1 4	2 2
76	76	0	0	0	1	3 2	1 4	2 2
77	77	0	0	0	1	3 2	1 4	2 2
78	78	0	0	0	1	3 2	1 4	2 2
79	79	0	0	0	1	3 2	1 4	2 2
80	80	0	0	0	1	3 2	1 4	2 2
81	81	0	0	0	1	3 2	1 4	2 2
82	82	0	0	0	1	3 2	1 4	2 2
83	83	0	0	0	1	3 2	1 4	2 2
84	84	0	0	0	1	3 2	1 4	2 2
85	85	0	0	0	1	3 2	1 4	2 2
86	86	0	0	0	1	3 2	1 4	2 2
87	87	0	0	0	1	3 2	1 4	2 2
88	88	0	0	0	1	3 2	1 4	2 2
89	89	0	0	0	1	3 2	1 4	2 2
90	90	0	0	0	1	3 2	1 4	2 2
91	91	0	0	0	1	3 2	1 4	2 2
92	92	0	0	0	1	3 2	1 4	2 2
93	93	0	0	0	1	3 2	1 4	2 2
94	94	0	0	0	1	3 2	1 4	2 2
95	95	0	0	0	1	3 2	1 4	2 2
96	96	0	0	0	1	3 2	1 4	2 2
97	97	0	0	0	1	3 2	1 4	2 2
98	98	0	0	0	1	3 2	1 4	2 2
99	99	0	0	0	1	3 2	1 4	2 2
100	100	0	0	0	1	3 2	1 4	2 2
101	101	0	0	0	1	3 2	1 4	2 2
102	102	0	0	0	1	3 2	1 4	2 2
103	103	0	0	0	1	3 2	1 4	2 2
104	104	0	0	0	1	3 2	1 4	2 2
105	105	0	0	0	1	3 2	1 4	2 2
106	106	0	0	0	1	3 2	1 4	2 2
107	107	0	0	0	1	3 2	1 4	2 2
108	108	0	0	0	1	3 2	1 4	2 2
109	109	0	0	0	1	3 2	1 4	2 2
110	110	0	0	0	1	3 2	1 4	2 2
111	111	0	0	0	1	3 2	1 4	2 2
112	112	0	0	0	1	3 2	1 4	2 2
113	113	0	0	0	1	3 2	1 4	2 2
114	114	0	0	0	1	3 2	1 4	2 2
115	115	0	0	0	1	3 2	1 4	2 2
116	116	0	0	0	1	3 2	1 4	2 2
117	117	0	0	0	1	3 2	1 4	2 2
118	118	0	0	0	1	3 2	1 4	2 2
119	119	0	0	0	1	3 2	1 4	2 2
120	120	0	0	0	1	3 2	1 4	2 2
121	121	0	0	0	1	3 2	1 4	2 2
122	122	0	0	0	1	3 2	1 4	2 4
123	123	0	0	0	1	3 2	1 4	2 4
124	124	0	0	0	1	3 2	1 4	2 4
125	125	0	0	0	1	3 2	1 4	2 4
126	126	0	0	0	1	3 2	1 4	2 4
127	127	0	0	0	1	3 2	1 4	2 4
128	128	0	0	0	1	3 2	1 4	2 4
129	129	0	0	0	1	3 2	1 4	2 4
130	130	0	0	0	1	3 2	1 4	2 4
131	131	0	0	0	1	3 2	1 4	2 4
132	132	0	0	0	1	3 2	1 4	2 4
133	133	0	0	0	1	3 2	1 4	2 4
134	134	0	0	0	1	3 2	1 4	2 4
135	135	0	0	0	1	2 2	1 4	2 4
136	136	0	0	0	1	2 2	1 4	2 4
137	137	0	0	0	1	2 2	1 4	2 4
138	138	0	0	0	1	2 2	1 4	2 4
139	139	0	0	0	1	2 2	1 4	2 4
140	140	0	0	0	1	2 2	1 4	2 4
141	141	0	0	0	1	2 2	1 4	2 4
142	142	0	0	0	1	2 2	1 4	2 4
143	143	0	0	0	1	2 2	1 4	2 4
144	144	0	0	0	1	2 2	1 4	2 4
145	145	0	0	0	1	2 2	1 4	2 4
146	146	0	0	0	1	2 2	1 4	2 4
147	147	0	0	0	1	2 2	1 4	2 4
148	148	0	0	0	1	2 2	1 4	2 4
149	149	0	0	0	1	2 2	1 4	2 4
150	150	0	0	0	1	2 2	1 4	2 4
151	151	0	0	0	1	2 2	1 4	2 4
152	152	0	0	0	1	2 2	1 4	2 4
153	153	0	0	0	1	2 2	1 4	2 4
154	154	0	0	0	1	2 2	1 4	2 4
155	155	0	0	0	1	2 2	1 4	2 4
156	156	0	0	0	1	2 2	1 4	2 4
157	157	0	0	0	1	2 2	1 4	2 4
158	158	0	0	0	1	2 2	1 4	2 4
159	159	0	0	0	1	2 2	1 4	2 4
160	160	0	0	0	1	2 2	1 4	2 4
161	161	0	0	0	1	2 2	1 4	2 4
162	162	0	0	0	1	2 2	1 4	2 4
163	163	0	0	0	1	2 2	1 4	2 4
164	164	0	0	0	1	2 2	1 4	2 4
165	165	0	0	0	1	2 2	1 4	2 4
166	166	0	0	0	1	2 2	1 4	2 4
167	167	0	0	0	1	2 2	1 4	2 4
168	168	0	0	0	1	2 2	1 4	2 4
169	169	0	0	0	1	2 2	1 4	2 4
170	170	0	0	0	1	2 2	1 4	2 4
171	171	0	0	0	1	2 2	1 4	2 4
172	172	0	0	0	1	2 2	1 4	2 4
173	173	0	0	0	1	2 2	1 4	2 4
174	174	0	0	0	1	2 2	1 4	2 4
175	175	0	0	0	1	2 2	1 4	2 4
176	176	0	0	0	1	2 2	1 4	2 4
177	177	0	0	0	1	2 2	1 4	2 4
178	178	0	0	0	1	2 2	1 4	2 4
179	179	0	0	0	1	2 2	1 4	2 4
180	180	0	0	0	1	2 2	1 4	2 4
181	181	0	0	0	1	2 2	1 4	2 4
182	182	0	0	0	1	2 2	1 4	2 4
183	183	0	0	0	1	2 2	1 4	2 4
184	184	0	0	0	1	2 2	1 4	2 4
185	185	0	0	0	1	2 2	1 4	2 4
186	186	0	0	0	1	2 2	1 4	2 4
187	187	0	0	0	1	2 2	1 4	2 4
188	188	0	0	0	1	2 2	1 4	2 4
189	189	0	0	0	1	2 2	1 4	2 4
190	190	0	0	0	1	2 2	1 4	2 4
191	191	0	0	0	1	2 2	1 4	2 4
192	192	0	0	0	1	2 2	1 4	2 4
193	193	0	0	0	1	2 2	1 4	2 4
194	194	0	0	0	1	2 2	1 4	2 4
195	195	0	0	0	1	2 2	1 4	2 4
196	196	0	0	0	1	2 2	1 4	2 4
197	197	0	0	0	1	2 2	1 4	2 4
198	198	0	0	0	1	2 2	1 4	2 4
199	199	0	0	0	1	2 2	1 4	2 4
200	200	0	0	0	1	2 2	1 4	2 4
201	201	0	0	0	1	2 2	1 4	2 4
202	202	0	0	0	1	2 2	1 4	2 4
203	203	0	0	0	1	2 2	1 4	2 4
204	204	0	0	0	1	2 2	1 4	2 4
205	205	0	0	0	1	2 2	1 4	2 4
206	206	0	0	0	1	2 2	1 4	2 4
207	207	0	0	0	1	2 2	1 4	2 4
208	208	0	0	0	1	2 2	1 4	2 4
209	209	0	0	0	1	2 2	1 4	2 4
210	210	0	0	0	1	2 2	1 4	2 4
211	211	0	0	0	1	2 2	1 4	2 4
212	212	0	0	0	1	2 2	1 4	2 4
213	213	0	0	0	1	2 2	1 4	2 4
214	214	0	0	0	1	2 2	1 4	2 4
215	215	0	0	0	1	2 2	1 4	2 4
216	216	0	0	0	1	2 2	1 4	2 4
217	217	0	0	0	1	2 2	1 4	2 4
218	218	0	0	0	1	2 2	1 4	2 4
219	219	0	0	0	1	2 2	1 4	2 4
220	220	0	0	0	1	2 2	1 4	2 4
221	221	0	0	0	1	2 2	1 4	2 4
222	222	0	0	0	1	2 2	1 4	2 4
223	223	0	0	0	1	2 2	1 4	2 4
224	224	0	0	0	1	2 2	1 4	2 4
225	225	0	0	0	1	2 2	1 4	2 4
226	226	0	0	0	1	2 2	1 4	2 4
227	227	0	0	0	1	2 2	1 4	2 4
228	228	0	0	0	1	2 2	1 4	2 4
229	229	0	0	0	1	2 2	1 4	4 4
230	230	0	0	0	1	2 2	1 4	4 4
231	231	0	0	0	1	2 2	1 4	4 4
232	232	0	0	0	1	2 2	1 4	4 4
233	233	0	0	0	1	2 2	1 4	4 4
234	234	0	0	0	1	2 2	1 4	4 4
235	235	0	0	0	1	2 2	1 4	4 4
236	236	0	0	0	1	2 2	1 4	4 4
237	237	0	0	0	1	2 2	1 4	4 4
238	238	0	0	0	1	2 2	1 4	4 4
239	239	0	0	0	1	2 2	1 4	4 4
240	240	0	0	0	1	2 2	1 4	4 4
241	241	0	0	0	1	2 2	1 4	4 4
242	242	0	0	0	1	2 2	1 4	4 4
243	243	0	0	0	1	2 2	1 4	4 4
244	244	0	0	0	1	2 2	1 4	4 4
245	245	0	0	0	1	2 2	1 4	4 4
246	246	0	0	0	1	2 2	1 4	4 4
247	247	0	0	0	1	2 2	1 4	4 4
248	248	0	0	0	1	2 2	1 4	4 4
249	249	0	0	0	1	2 2	1 4	4 4
250	250	0	0	0	1	2 2	1 4	4 4
251	251	0	0	0	1	2 2	4 4	4 4
252	252	0	0	0	1	2 2	4 4	4 4
253	253	0	0	0	1	2 2	4 4	4 4
254	254	0	0	0	1	2 2	4 4	4 4
255	255	0	0	0	1	2 2	4 4	4 4
256	256	0	0	0	1	2 2	4 4	4 4
257	257	0	0	0	1	2 2	4 4	4 4
258	258	0	0	0	1	2 2	4 4	4 4
259	259	0	0	0	1	2 2	4 4	4 4
260	260	0	0	0	1	2 2	4 4	4 4
261	261	0	0	0	1	2 2	4 4	4 4
262	262	0	0	0	1	2 2	4 4	4 4
263	263	0	0	0	1	2 2	4 4	4 4
264	264	0	0	0	1	2 2	4 4	4 4
265	265	0	0	0	1	2 2	4 4	4 4
266	266	0	0	0	1	2 2	4 4	4 4
267	267	0	0	0	1	2 2	4 4	4 4
268	268	0	0	0	1	2 2	4 4	4 4
269	269	0	0	0	1	2 2	4 4	4 4
270	270	0	0	0	1	2 2	4 4	4 4
271	271	0	0	0	1	2 2	4 4	4 4
272	272	0	0	0	1	2 2	4 4	4 4
273	273	0	0	0	1	2 2	4 4	4 4
274	274	0	0	0	1	2 2	4 4	4 4
275	275	0	0	0	1	2 2	4 4	4 4
276	276	0	0	0	1	2 2	4 4	4 4
277	277	0	0	0	1	2 2	4 4	4 4
278	278	0	0	0	1	2 2	4 4	4 4
279	279	0	0	0	1	2 2	4 4	4 4
280	280	0	0	0	1	2 2	4 4	4 4
281	281	0	0	0	1	2 2	4 4	4 4
282	282	0	0	0	1	2 2	4 4	4 4
283	283	0	0	0	1	2 2	4 4	4 4
284	284	0	0	0	1	2 2	4 4	4 4
285	285	0	0	0	1	2 2	4 4	4 4
286	286	0	0	0	1	2 2	4 4	4 4
287	287	0	0	0	1	2 2	4 4	4 4
288	288	0	0	0	1	2 2	4 4	4 4
289	289	0	0	0	1	2 2	4 4	4 4
290	290	0	0	0	1	2 2	4 4	4 4
291	291	0	0	0	1	2 2	4 4	4 4
292	292	0	0	0	1	2 2	4 4	4 4
293	293	0	0	0	1	2 2	4 4	4 4
294	294	0	0	0	1	2 2	4 4	4 4
295	295	0	0	0	1	2 2	4 4	4 4
296	296	0	0	0	1	2 2	4 4	4 4
297	297	0	0	0	1	2 2	4 4	4 4
298	298	0	0	0	1	2 2	4 4	4 4
299	299	0	0	0	1	2 2	4 4	4 4
300	300	0	0	0	1	2 2	4 4	4 4
						1 =1G
						2=1G2G
						3=3G

## Sheet: SNP INFO
MMP1	rs1799750	1607
MMP3	rs35068180	1171
MMP9	rs3918242	1562
