# Supplementary material for: Synergistic effect of collagenase-1 (MMP1), stromelysin-1 (MMP3) and gelatinase-B (MMP9) gene polymorphisms in breast cancer
Source: PLoS One. 2017 Sep 29;12(9):e0184448. doi: 10.1371/journal.pone.0184448 (PMC5621673; doi:10.1371/journal.pone.0184448)
Supplement: S2 File — (XLSX) [file pone.0184448.s002.xlsx]

## Sheet: Kaplan-Meier Survival Data
Gender	Stats	5 years survival in months	Stage of Cancer	Tumor size	Type of Breast Cancer	Lymph nodes Status	ER Status	PR Status	HER2/neu receptor status	Triple Receptor status	Metastasis	MMP-1 (-1607 1G/2G)	MMP-3 (-11715 A/6A)	MMP-9 (-1562 C/T)
Female	Died	61	1	1	1	2	2	2	2	2	2	2	1	2
Female	Died	61	2	1	1	2	1	2	1	1	2	2	1	1
Female	Live	55	1	1	2	2	1	1	NA	NA	1	1	2	1
Female	Live	36	1	1	1	1	1	1	NA	NA	1	0	1	1
Female	Live	60	1	1	1	1	1	1	NA	NA	1	1	1	2
Female	Live	61	2	1	2	2	1	1	NA	NA	2	0	1	0
Female	Died	61	2	1	2	2	1	1	1	1	2	2	2	0
Female	Died	55	2	1	1	2	2	2	2	2	2	1	2	0
Female	Died	46	2	1	1	2	1	1	1	1	2	1	2	0
Female	Died	51	2	1	2	2	1	1	2	1	2	2	1	1
Female	Live	60	2	1	1	2	1	1	NA	NA	2	1	1	0
Female	Died	61	1	1	1	2	2	2	NA	NA	1	2	1	1
Female	Died	61	1	1	1	2	2	2	2	2	1	0	2	0
Female	Died	38	1	1	1	1	2	2	2	2	1	2	2	1
Female	Live	46	2	1	1	2	2	2	1	1	2	0	1	2
Female	Live	48	1	1	1	2	1	1	NA	NA	1	1	1	1
Female	Live	46	1	1	1	2	2	2	2	2	1	1	1	0
Female	Live	44	1	1	1	2	2	2	2	2	1	1	1	0
Female	Died	40	2	1	1	2	2	2	2	2	2	1	1	0
Female	Died	27	2	1	1	2	1	2	2	1	2	1	1	1
Female	Live	46	1	1	1	1	2	2	2	2	1	2	1	0
Female	Live	61	1	1	1	2	1	1	NA	NA	1	1	1	1
Female	Live	2	1	1	2	1	2	2	NA	NA	1	1	1	0
Female	Live	61	2	1	2	2	2	2	1	1	2	2	1	1
Female	Died	47	1	1	2	2	2	2	2	2	1	1	1	1
Female	Live	26	1	1	2	2	1	1	NA	NA	1	2	1	0
Female	Live	50	1	1	2	2	2	2	2	2	1	0	1	0
Female	Died	49	2	1	2	2	1	1	2	1	2	1	1	1
Female	Live	49	1	1	2	2	1	1	NA	NA	1	2	1	1
Female	Died	37	1	1	2	1	1	1	NA	NA	1	1	1	0
Female	Died	61	2	1	1	2	1	1	NA	NA	2	2	1	2
Female	Live	61	2	1	1	2	2	2	1	1	2	1	0	1
Female	Died	28	1	1	1	2	2	2	NA	NA	1	2	1	1
Female	Live	50	1	1	1	2	2	2	NA	NA	1	1	0	0
Female	Live	61	1	1	1	2	1	1	2	1	1	1	2	0
Female	Live	45	1	1	1	1	2	1	1	1	1	0	1	2
Female	Live	38	1	1	1	1	1	2	NA	NA	1	1	2	2
Female	Live	44	2	1	1	2	2	2	2	2	2	1	1	0
Female	Live	61	1	1	1	2	1	1	1	1	1	2	0	1
Female	Live	61	1	1	2	1	1	1	NA	NA	1	2	0	0
Female	Live	48	1	1	2	2	1	1	NA	NA	1	0	0	2
Female	Live	61	2	2	1	2	1	1	1	1	2	2	0	2
Female	Live	61	1	1	1	2	2	2	2	2	1	1	1	1
Female	Live	61	2	2	1	1	1	2	1	1	2	1	0	0
Female	Live	49	2	2	1	2	1	1	NA	NA	2	1	0	0
Female	Live	47	1	1	1	2	2	2	2	2	1	1	1	0
Female	Died	60	2	2	1	2	2	2	NA	NA	2	1	1	1
Female	Died	61	1	1	2	2	1	1	NA	NA	1	2	1	1
Female	Live	61	1	1	1	2	1	1	NA	NA	1	1	1	1
Female	Live	38	2	2	1	2	1	1	2	1	2	0	0	1
Female	Died	57	2	2	1	2	2	2	2	2	2	0	0	2
Female	Live	61	1	1	1	2	1	1	2	1	1	0	0	2
Female	Live	38	2	1	1	2	1	1	1	1	2	2	1	0
Female	Live	47	1	1	2	2	1	1	2	1	1	1	0	1
Female	Died	46	1	1	1	2	2	2	2	2	1	2	1	1
Female	Live	61	1	1	1	2	1	1	NA	NA	1	2	1	0
Female	Live	61	1	1	1	2	2	2	2	2	1	2	0	1
Female	Died	45	2	1	2	2	1	1	NA	NA	2	2	0	1
Female	Live	58	2	1	2	2	1	1	NA	NA	2	1	1	0
Female	Live	27	1	1	1	2	1	1	1	1	1	0	1	0
Female	Live	61	1	1	2	2	2	2	2	2	1	2	0	2
Female	Live	61	1	1	1	1	2	2	1	1	1	2	2	2
Female	Live	61	1	1	2	2	1	1	1	1	1	2	1	1
Female	Live	61	1	1	2	2	1	1	1	1	1	2	0	0
Female	Live	46	1	1	1	1	2	2	1	1	1	2	1	0
Female	Died	61	1	1	1	1	1	1	1	1	1	2	1	0
Female	Live	61	2	2	1	2	2	2	2	2	2	2	1	0
Female	Live	54	2	2	2	2	2	2	1	1	2	2	2	1
Female	Died	52	1	1	1	1	2	2	2	2	1	2	1	1
Female	Live	38	2	2	2	2	2	2	1	1	1	2	1	0
Female	Live	55	1	1	1	2	2	2	1	1	1	2	1	1
Female	Live	58	1	1	1	2	2	2	2	2	1	2	1	0
Female	Live	61	1	1	2	2	1	1	1	1	1	0	1	1
Female	Live	60	1	1	1	1	2	2	2	2	1	0	1	0
Female	Died	41	2	1	1	2	2	2	1	1	2	1	1	1
Female	Died	61	1	1	2	2	1	1	1	1	1	2	0	2
Female	Live	60	1	1	2	2	2	2	1	1	1	2	0	1
Female	Live	46	1	1	2	2	1	1	1	1	1	2	1	1
Female	Died	61	1	1	2	2	1	1	1	1	1	2	1	2
Female	Died	41	2	2	1	2	1	1	2	1	2	2	1	0
Female	Live	61	2	2	1	2	2	2	2	2	2	2	1	2
Female	Died	55	2	2	2	1	1	1	1	1	2	2	2	1
Female	Live	1	2	2	2	2	1	1	1	1	2	2	1	2
Female	Live	61	1	1	2	1	1	1	1	1	1	2	1	0
Female	Live	61	1	1	2	2	1	1	1	1	1	2	2	0
Female	Died	60	2	2	2	2	1	1	1	1	2	2	2	2
Female	Live	48	1	1	1	2	1	1	2	1	1	2	1	2
Female	Died	61	2	2	2	2	1	1	1	1	2	0	2	1
Female	Live	61	1	2	1	2	1	2	1	1	1	2	1	0
Female	Live	41	1	2	2	2	1	1	1	1	1	2	1	0
Female	Live	24	1	2	1	2	2	2	1	1	1	2	1	0
Female	Died	61	2	2	1	2	2	1	1	1	2	2	1	1
Female	Live	61	1	2	2	2	1	2	1	1	1	2	1	0
Female	Live	46	1	1	1	1	1	1	1	1	1	1	1	1
Female	Live	61	1	1	1	1	1	1	1	1	1	2	0	0
Female	Died	39	2	2	1	2	1	1	1	1	2	1	1	1
Female	Live	45	1	1	1	1	1	1	1	1	1	0	1	1
Female	Died	29	2	2	1	2	1	1	1	1	2	2	1	1
Female	Live	61	1	1	1	1	1	1	1	1	1	2	1	0
Female	Live	35	1	1	1	1	2	2	1	1	1	2	1	1
Female	Live	40	1	2	1	2	1	1	1	1	1	2	1	0
Female	Live	40	1	2	1	2	1	1	2	1	1	2	2	1
Female	Live	41	2	2	1	2	2	2	1	1	1	2	0	2
Female	Live	50	1	2	2	1	2	2	2	2	1	1	1	0
Female	Live	21	2	2	2	2	2	2	1	1	1	2	1	0
Female	Live	34	1	2	1	2	1	1	1	1	1	2	1	1
Female	Live	35	1	2	1	2	1	1	1	1	1	1	1	0
Female	Live	37	1	1	1	1	1	1	1	1	1	2	0	0
Female	Live	53	1	2	1	2	2	2	1	1	1	2	0	0
Female	Live	33	1	2	1	2	1	1	1	1	1	2	1	1
Female	Died	16	2	2	1	2	1	1	2	1	2	2	1	0
Female	Live	47	1	2	1	2	1	1	2	1	1	1	1	0
Female	Live	42	1	1	1	1	2	2	1	1	1	2	1	1
Female	Live	61	1	2	1	2	2	2	1	1	1	1	1	2
Female	Live	49	1	2	1	2	2	2	1	1	1	2	0	2
Female	Live	50	1	1	1	1	2	2	1	1	1	2	0	1
Female	Live	61	1	1	2	1	1	1	1	1	1	2	0	0
Female	Live	31	2	2	1	1	2	2	2	2	1	2	0	0
Female	Live	61	1	1	1	2	1	1	1	1	1	2	2	0
Female	Live	43	2	2	2	2	2	2	2	2	2	2	1	1
Female	Live	35	2	2	1	1	1	1	1	1	2	2	2	1
Female	Live	33	2	2	1	2	1	1	1	1	1	2	1	1
Female	Live	29	1	1	1	2	1	1	2	1	1	2	2	1
Female	Live	33	2	1	1	2	1	1	1	1	1	2	1	2
Female	Live	61	1	1	1	1	2	1	2	1	1	2	1	0
Female	Live	17	2	2	1	1	1	1	1	1	1	2	0	1
Female	Live	24	2	1	2	2	1	1	1	1	2	1	1	2
Female	Live	15	1	1	1	2	2	2	1	1	1	2	1	1
Female	Live	21	1	1	1	2	1	1	2	1	1	2	1	0
Female	Live	38	2	1	1	2	1	1	1	1	1	2	1	0
Female	Live	49	2	1	1	2	1	1	1	1	2	2	2	0
Female	Live	1	1	1	1	2	2	2	1	1	1	2	1	1
Female	Live	25	1	1	1	1	2	2	1	1	1	2	2	1
Female	Live	40	2	1	1	2	2	2	1	1	2	2	0	1
Female	Live	42	1	1	1	2	2	2	1	1	1	2	2	2
Female	Live	39	1	1	1	2	2	2	1	1	1	1	1	1
Female	Live	32	2	1	1	2	2	2	1	1	2	2	1	2
Female	Live	38	2	2	1	2	2	2	1	1	1	2	0	0
Female	Live	61	1	1	1	1	2	2	1	1	1	2	0	0
Female	Live	58	2	2	1	1	1	1	1	1	1	2	0	0
Female	Live	61	1	1	1	1	1	1	1	1	1	2	0	2
Female	Live	38	2	1	1	2	1	1	1	1	2	2	0	1
Female	Live	61	2	1	1	2	1	2	1	1	2	2	1	1
Female	Live	61	2	1	1	2	1	2	1	1	1	2	1	0
Female	Live	61	2	1	1	2	1	1	1	1	2	2	1	1
Female	Live	60	1	1	1	2	1	2	1	1	1	2	1	1
Female	Live	61	1	1	1	2	1	1	1	1	1	1	2	1
Female	Died	61	2	2	1	2	1	1	2	1	2	1	1	1
Female	Live	61	1	1	1	2	1	1	1	1	1	1	2	0
Female	Live	61	1	1	1	2	1	2	1	1	1	2	1	0
Female	Live	61	2	2	1	2	1	2	1	1	2	1	1	0
Female	Live	61	1	1	1	2	1	1	1	1	1	1	1	0
Female	Live	61	1	1	1	1	2	2	2	2	1	1	2	1
Female	Live	61	2	2	1	2	1	1	2	1	2	2	1	1
Female	Died	10	2	2	1	2	1	1	1	1	2	2	0	0
Female	Live	61	1	1	1	2	1	1	2	1	1	2	1	0
Female	Live	56	1	1	1	2	2	2	2	2	1	2	0	1
Female	Died	55	1	1	1	2	1	1	2	1	1	1	1	1
Female	Died	61	2	2	1	2	2	2	1	1	2	1	1	0
Female	Died	51	1	1	1	1	1	1	2	1	1	1	1	0
Female	Died	39	2	2	1	2	1	2	2	1	2	1	1	0
Female	Died	29	1	1	1	2	1	1	2	1	1	1	1	1
Female	Live	46	1	1	1	2	1	1	2	1	1	1	1	1
Female	Live	61	2	2	1	2	2	2	1	1	2	0	1	1
Female	Live	61	1	1	1	2	2	1	1	1	1	1	1	0
Female	Died	6	1	1	1	2	1	1	2	1	1	1	1	0
Female	Live	49	2	2	1	2	1	1	1	1	2	1	1	0
Female	Died	46	1	1	1	2	1	1	2	1	1	1	2	1
Female	Live	61	1	1	1	2	1	1	1	1	1	2	2	1
Female	Live	61	2	2	1	2	1	1	1	1	2	1	1	2
Female	Died	22	1	1	1	2	2	2	2	2	1	2	1	0
Female	Died	14	2	2	1	2	1	1	2	1	2	1	2	1
Female	Died	61	2	2	1	2	1	1	2	1	2	2	2	0
Female	Died	57	2	2	1	2	1	1	1	1	2	2	1	0
Female	Died	27	1	1	1	2	1	1	1	1	1	2	1	0
Female	Died	47	1	1	1	1	1	1	2	1	1	1	1	1
Female	Live	46	1	1	1	2	2	2	1	1	1	2	2	1
Female	Live	32	1	1	1	2	1	1	1	1	2	2	1	2
Female	Live	7	1	1	1	1	2	2	2	2	1	2	2	0
Female	Died	43	2	2	1	2	1	1	2	1	2	0	1	2
Female	Live	61	1	1	1	2	1	1	1	1	2	1	1	0
Female	Died	52	1	1	1	2	1	1	1	1	1	2	2	2
Female	Died	12	2	2	1	2	2	2	1	1	2	2	0	0
Female	Live	53	1	1	1	2	2	2	2	2	2	2	2	2
Female	Died	16	1	1	1	2	1	1	1	1	1	2	1	2
Female	Died	13	1	1	1	2	2	2	2	2	1	2	2	2
Female	Died	15	1	1	1	2	2	2	1	1	2	1	2	1
Female	Live	49	1	1	1	1	2	2	1	1	1	1	0	0
Female	Live	46	1	1	1	2	1	1	2	1	1	1	1	0
Female	Live	50	1	1	1	2	1	1	1	1	1	1	1	2
Female	Died	53	2	2	1	2	2	1	1	1	2	1	0	1
Female	Died	8	1	1	1	2	1	1	1	1	1	0	1	2
Female	Died	42	2	2	1	1	1	1	1	1	2	1	2	2
Female	Live	61	2	2	1	2	1	1	2	1	2	1	1	2
Female	Live	51	2	2	1	2	1	2	1	1	2	2	1	2
Female	Live	61	1	1	1	2	1	1	1	1	1	1	2	2
Female	Live	30	1	1	1	2	1	1	1	1	1	1	2	2
Female	Live	32	1	1	1	2	2	2	1	1	1	1	1	0
Female	Died	50	2	2	1	2	1	1	2	1	2	2	1	1
Female	Live	61	1	1	1	2	1	1	1	1	2	2	0	2
Female	Live	61	1	1	1	2	2	2	2	2	2	2	1	0
Female	Died	42	1	1	1	2	1	1	1	1	1	1	1	0
Female	Died	23	1	1	1	2	2	1	1	1	2	2	1	0
Female	Died	9	1	1	1	2	2	2	2	2	1	1	2	2
Female	Live	60	1	1	1	2	1	1	2	1	1	0	1	2
Female	Died	23	1	1	1	2	1	1	2	1	1	1	1	0
Female	Died	43	1	1	1	2	2	1	2	1	1	1	2	0
Female	Live	61	1	1	1	1	2	2	2	2	2	1	1	2
Female	Live	61	1	1	1	2	1	1	1	1	1	1	1	0
Female	Died	10	1	1	1	2	1	1	2	1	1	1	1	0
Female	Live	59	2	2	1	2	1	1	1	1	2	0	1	2
Female	Live	61	1	1	1	1	2	2	2	2	1	1	1	1
Female	Live	61	1	1	1	2	2	2	2	2	1	1	1	1
Female	Live	25	1	1	1	1	2	2	2	2	1	1	1	0
Female	Live	61	1	1	1	2	1	1	1	1	1	1	1	1
Female	Live	61	1	1	1	1	2	2	1	1	1	1	1	2
Female	Live	22	2	2	1	2	1	1	2	1	2	2	1	2
Female	Live	48	1	1	1	2	2	2	2	2	1	2	2	1
Female	Live	61	1	1	1	1	1	1	2	1	1	1	0	1
Female	Live	61	1	1	1	2	1	1	1	1	1	1	2	2
Female	Died	42	2	2	1	1	2	2	1	1	2	1	1	2
Female	Live	46	1	1	1	2	1	1	1	1	2	2	2	1
Female	Died	40	2	2	1	1	2	2	1	1	1	2	1	0
Female	Live	15	1	1	1	2	1	1	2	1	2	2	2	0
Female	Died	21	2	2	1	1	1	1	2	1	1	1	1	1
Female	Died	15	1	1	1	1	2	2	2	2	1	2	1	1
Female	Died	25	1	1	1	2	2	2	2	2	1	2	2	1
Female	Died	15	1	1	1	2	1	1	1	1	1	2	1	2
Female	Live	61	1	1	1	2	2	2	1	1	1	1	0	2
Female	Live	52	1	1	1	1	2	2	2	2	2	1	0	0
Female	Died	23	1	1	1	1	1	1	2	1	2	0	0	2
Female	Died	16	1	1	1	1	2	2	2	2	1	1	0	2
Female	Live	49	1	1	1	2	1	1	2	1	1	1	1	2
Female	Died	42	2	2	1	2	1	1	1	1	2	1	1	2
Female	Died	20	1	1	1	2	1	1	1	1	1	2	0	2
Female	Live	50	1	1	1	1	2	1	2	1	1	2	1	2
Female	Died	35	2	2	1	1	2	2	2	2	2	1	2	1
Female	Live	19	1	1	1	1	2	2	2	2	1	2	1	2
Female	Live	55	1	1	1	1	1	1	2	1	1	1	1	2
Female	Live	61	1	1	1	2	2	2	2	2	1	0	1	0
Female	Died	19	1	1	1	1	1	1	2	1	1	1	1	0
Female	Live	61	1	1	1	1	2	2	1	1	1	1	1	2
Female	Live	61	1	1	1	2	1	1	1	1	1	2	1	1
Female	Died	30	1	1	1	1	1	1	1	1	1	1	2	1
Female	Died	53	1	1	1	2	2	2	2	2	2	2	0	0
Female	Live	56	1	1	1	1	1	2	1	1	1	1	2	2
